# Supplementary material for: Direct In Vivo Activation of T Cells with Nanosized Immunofilaments Inhibits Tumor Growth and Metastasis
Source: ACS Nano. 2023 Jun 20;17(13):12101–17. doi: 10.1021/acsnano.2c11884 (PMC10339791; doi:10.1021/acsnano.2c11884)
Supplement: Supplementary file 1 — nn2c11884_si_001.xlsx [file nn2c11884_si_001.xlsx]

## Sheet: Normalized counts DE genes
Gene	Cluster_heatmap	Unstimulated_0hr_Don1	Unstimulated_0hr_Don2	Unstimulated_0hr_Don3	DC_8hr_Don1	DC_8hr_Don2	DC_8hr_Don3	IF-pMHC(SIIT)/IL-2_8hr_Don1	IF-pMHC(SIIT)/IL-2_8hr_Don2	IF-pMHC(SIIT)/IL-2_8hr_Don3	DC_22hr_Don1	DC_22hr_Don2	DC_22hr_Don3	IF-pMHC(SIIT)/IL-2_22hr_Don1	IF-pMHC(SIIT)/IL-2_22hr_Don2	IF-pMHC(SIIT)/IL-2_22hr_Don3
Cd8a	1	2.18109	2.21302	2.20213	2.03628	2.12774	2.05955	2.00331	1.94325	1.99279	2.16592	2.17092	2.17852	2.0556	2.01406	2.04778
Actb	1	3.23055	3.23055	3.23055	2.9733	3.06374	3.01544	3.0387	3.12045	3.09085	3.01544	3.23055	3.06374	3.18942	2.90212	2.75903
Fam46a	1	0.815729	0.748131	0.593223	0.445631	-0.021323	0.408053	-0.176848	0.0802496	-0.0714097	0.589251	0.245557	0.71636	0.688916	0.0442056	-0.11448
Klf3	1	1.64356	1.64633	1.68446	1.48079	1.13422	1.37949	1.41619	1.37826	1.0708	1.48151	0.740275	1.56266	1.5273	0.805142	0.741215
Cst3	1	1.49886	1.4293	1.71475	1.39382	1.17458	1.43262	0.982429	1.07418	0.931956	1.18702	1.01499	1.07546	0.872195	1.00704	1.07249
Plac8	1	1.91567	1.98934	1.95438	1.65846	1.85644	1.8355	1.4923	1.43129	1.49594	1.53809	1.76113	1.59242	1.25635	1.37212	1.29946
Klf13	1	1.96249	2.04392	1.99628	1.97406	1.77592	2.04972	1.91567	1.92927	1.92318	2.05757	1.77362	2.10976	1.93699	1.54749	1.22699
Lgals3bp	1	1.86722	2.10756	1.93235	1.91269	1.90826	1.94325	1.68348	1.54043	1.72838	1.78172	1.83038	1.87962	1.09825	1.3352	1.37212
Bcl11b	1	1.64911	1.67858	1.64265	1.43328	1.33231	1.51069	1.30168	1.37151	1.41879	1.52349	1.4078	1.80309	1.49959	1.16796	0.999556
Btg1	1	1.98419	2.0232	2.04972	1.97073	1.81163	2.03439	1.84456	1.91716	1.84587	1.9791	1.56427	2.07777	1.88382	1.72838	1.62188
Vim	1	1.79468	1.80188	1.78288	0.626797	0.621008	0.898637	0.549746	0.795625	0.376662	1.02259	0.942304	1.1279	0.557799	0.588401	0.60806
Celsr1	1	0.187021	0.122876	0.206695	-0.101301	-0.344375	-0.0573251	-0.419731	-0.418951	-0.71267	-0.249241	-0.0790546	0.0272804	-0.174671	-0.320959	-0.448263
Zbp1	1	1.31458	1.36121	1.33115	1.32942	1.69639	1.40332	1.42732	0.954631	1.27063	1.34104	1.48294	1.36001	0.435131	0.881292	0.604338
Abi3	1	0.0508835	0.0170341	0.26278	-0.208399	0.0780988	0.148844	-0.647517	-1.38072	-0.404172	0.275378	0.380501	0.477432	-0.55613	-0.373595	-0.463859
Cd82	1	1.0114	1.18557	1.12835	1.24904	1.49375	1.34397	0.972824	0.987071	0.965585	1.09564	0.769417	1.19915	0.548915	0.738396	0.641068
Ddx58	1	1.22801	1.09781	1.08485	1.03147	0.751286	1.0242	0.636977	0.815065	0.791383	1.01021	0.861097	1.06826	0.536218	0.56533	0.291497
Rft1	1	-0.486798	-0.185082	0.0592341	-0.291249	-0.575702	-0.195513	-0.372829	-0.328492	-0.372063	-0.825068	-0.843286	-0.647517	-0.424158	-0.75255	-0.724698
Synrg	1	0.989789	0.65547	0.926088	0.61841	0.397976	0.365943	0.568967	0.347916	0.399265	0.700134	0.477165	0.794972	0.667627	0.418431	0.0504064
Prkcb	1	1.667	1.63807	1.54277	1.22953	1.1875	1.22699	1.07333	1.30002	1.25687	1.54277	1.26744	1.51969	1.47937	1.05446	1.09868
Col23a1	1	-0.248995	-0.696486	-0.53842	-0.927186	-0.634936	-0.810424	-0.770378	-1.20405	-0.788128	-0.401072	-0.747186	-0.775516	-0.817724	-1.19964	-1.10305
Sfxn2	1	0.335289	0.338819	0.213758	-0.0934016	0.119997	-0.280825	-0.03896	-0.506471	0.245802	-0.156316	-0.234278	0.0828788	0.0518377	-0.430945	-0.548084
H2-Aa	1	1.19185	1.3067	1.72732	1.67858	1.51743	1.62993	0.504305	1.23308	0.724698	1.31232	0.860062	1.32367	0.972824	1.06364	1.25268
B430306N03Rik	1	-0.775516	-1.53344	-1.16138	-1.18798	-1.3475	-1.29229	-1.92774	-3.90292	-3.90292	-0.606628	-0.782292	-0.402363	-3.90292	-3.90292	-2.64091
Ccnl1	1	1.16654	1.15347	1.24386	0.906513	0.91517	0.846009	0.916256	1.01658	0.940078	1.01419	0.653699	1.12386	1.08786	-0.00559837	0.0446825
2810013P06Rik	1	0.551132	0.650753	0.727179	0.659018	0.414534	0.886573	0.255143	0.72811	0.82039	0.746871	0.185324	1.02219	0.102258	-0.179269	-0.0692604
Oas2	1	-0.701657	-0.470768	-0.235013	-0.666734	-0.592655	-0.440638	-1.25687	-3.62846	-0.81939	-1.35821	-0.673294	-0.670309	-1.65097	-2.12774	-2.30452
1110058L19Rik	1	0.75635	0.840569	0.869758	0.620142	0.604052	0.729353	0.287026	0.24875	0.178543	0.675088	0.343364	0.511352	0.656357	0.259822	0.582181
5730508B09Rik	1	0.946397	1.00349	1.07333	1.09304	0.746241	1.06322	0.795952	0.898993	0.676285	0.882697	0.50891	1.02581	0.610641	0.535393	0.385115
Nmt1	1	0.000595568	0.275625	0.320959	0.122156	0.167902	0.086465	0.120237	0.387682	-0.340081	0.228895	0.198914	0.1926	0.00893364	-0.639605	-0.661685
Treml2	1	1.31798	1.37457	1.29946	0.873939	0.958772	1.17982	0.474231	0.435393	0.632897	1.00586	0.978192	1.42666	0.225228	0.373851	0.203046
Slfn8	1	0.821391	0.911554	0.905435	0.813737	0.796607	0.789429	0.358311	0.298215	0.529354	0.815729	0.92682	1.13287	0.331259	0.674191	-0.0203698
Nfkbia	1	1.81533	1.72732	1.85778	1.95438	2.09243	2.03628	1.66988	1.69239	1.73371	1.80795	1.75221	1.92927	1.45904	1.29229	1.24179
Rps23	1	2.45802	2.41625	2.39896	2.42068	2.52714	2.34725	2.39896	1.88242	2.39896	2.32535	2.33982	2.40751	2.38645	2.41186	2.39896
Mctp2	1	0.142825	-0.114719	-0.0625755	-0.295477	-0.206452	-0.410125	-0.42781	-0.875336	-0.2838	-0.380757	-0.361361	-0.386912	-0.646343	-0.437227	-0.476364
Rtp4	1	1.20553	1.49448	1.35284	1.26744	1.36847	1.45217	0.690729	0.290255	0.887279	1.35881	1.26266	1.2978	-0.144028	-0.0847913	-0.0494523
Mll3	1	0.990567	1.18798	1.06154	0.629989	0.410125	0.7179	0.597205	0.769096	0.874288	1.06784	0.783911	1.26266	1.20899	0.477699	0.369766
Hspa5	1	1.57489	1.54121	1.75332	1.46389	1.84981	1.44808	1.53499	1.40396	1.54121	1.37029	1.73371	1.31007	1.17363	1.21445	1.29284
Trim8	1	0.839552	0.713284	0.657835	0.314694	0.183386	0.284048	0.610067	0.486261	0.591236	0.588118	0.179995	0.560306	0.558077	0.262287	-0.102019
Itpr2	1	1.0557	1.09044	0.957265	0.707153	0.629989	0.703487	0.508639	0.789754	0.55947	1.01818	0.585571	0.990956	0.75635	0.382807	0.320959
Dph5	1	0.368236	0.445105	0.392052	-0.0203698	-0.00131025	0.154869	-0.176364	-0.134647	-0.259576	0.015128	0.0934016	0.255143	-0.0401521	-0.179027	-0.116158
Ms4a6d	1	-0.585571	-0.285289	-0.234523	-0.914084	-0.780352	-0.952004	-1.11185	-3.33423	-0.91916	-1.12925	-0.711749	-0.941933	-1.07249	-1.47018	-1.18895
H2-Eb1	1	1.41231	1.04413	1.77939	1.9247	1.44199	1.6747	0.0210847	1.04742	0.330253	1.31968	1.11052	1.30002	1.02139	1.00467	1.32139
Hjurp	1	0.81839	0.786505	0.740588	0.510809	0.212783	0.530725	0.572051	0.734959	0.240159	0.413755	0.368236	0.643996	0.624479	-0.536218	-0.455915
Mut	1	0.0642464	0.0821617	-0.121676	-0.148122	-0.26278	-0.0737983	-0.233299	-0.190174	-0.094598	-0.0341923	-0.285041	0.0518377	-0.192357	-0.523335	-0.590102
Pmepa1	1	0.554185	0.527163	0.256866	0.551409	0.625927	0.666734	0.414793	-0.11424	-0.0391984	0.419992	0.486529	0.744668	-0.111123	-0.205965	-0.127198
Ifit3	1	0.167419	0.81208	0.572331	0.553629	0.897923	0.834817	0.351968	-0.483582	0.556964	-0.0530304	0.706847	0.511623	-0.571209	-0.353489	-0.561142
2310014L17Rik	1	-0.248258	-0.0525533	-0.121436	-0.448527	-0.656061	-0.271668	-0.311692	0.374106	0.0924446	-1.12835	-0.666437	-0.698309	-0.703792	-0.737145	-0.893653
Cdkn2d	1	0.824734	0.851131	0.938967	0.736833	0.443001	0.815065	0.173945	0.201344	0.431468	0.712056	0.396944	1.02985	0.257113	0.472099	0.370021
Irf7	1	0.779061	1.17743	1.13786	0.891879	1.21844	1.10612	0.601767	0.118797	0.572612	0.631733	0.795299	0.934903	-0.26574	-0.0413442	-0.18169
Vgll4	1	-0.657835	-0.0473058	-0.325979	-0.589535	-0.43749	-0.400556	-0.311192	-0.263273	-0.216684	-0.701048	-0.496475	-0.230118	-0.604624	-1.46948	-1.78288
Junb	1	2.04584	2.10319	2.12092	1.47866	1.56266	1.56997	1.14471	0.973589	0.927918	1.26003	1.25845	1.43528	0.857307	0.830437	0.895786
Ifit1	1	1.05612	1.3481	1.22095	1.10744	1.12118	1.22497	0.715129	-0.596635	0.651047	1.00704	0.988624	1.16654	-0.415832	-0.523062	-0.691334
Ppm1h	1	0.663168	0.615817	0.65813	0.601767	0.359328	0.943419	0.137532	0.2201	-0.0699768	0.878835	0.558913	0.824734	0.490018	0.649575	0.518696
Elf1	1	1.2595	1.23105	1.11761	0.868021	0.686803	0.786505	0.905794	1.02179	0.96977	1.21794	0.842946	1.11008	1.1741	0.0580409	0.00131025
Dhx58	1	-0.186536	0.346904	0.208156	-0.0401521	0.222785	0.214977	-0.785207	-0.504305	-0.732464	-0.675986	-0.0451594	-0.218391	-0.924991	-0.812411	-1.15719
Cand2	1	-0.323217	0.0239441	-0.130081	-0.746241	-0.524975	-0.549746	-0.176123	-0.189446	-0.309192	-0.488676	-0.346145	-0.445368	-0.763345	-0.711135	-0.529629
Il27ra	1	0.794972	0.764302	0.856275	0.499442	0.410384	0.471833	0.380245	0.403655	0.453538	0.739335	0.329247	0.851131	0.439588	-0.205722	-0.423637
Gbp7	1	1.16984	1.25845	1.20455	1.32367	1.59667	1.27923	1.72627	1.43528	1.88523	1.4974	1.70448	1.47937	1.16138	0.510266	0.193571
Sp100	1	0.661092	0.732464	0.627667	0.286778	0.0163193	0.298963	0.0363377	0.119277	0.29473	0.63581	0.352982	0.792034	0.373595	0.288516	0.133205
Gm11346	1	0.735271	0.458031	0.638437	0.322715	-0.132003	0.273399	0.180721	0.100822	0.371552	0.578516	0.142825	0.567847	0.376151	-0.359074	-0.768776
Il4ra	1	1.0238	0.973972	0.97206	0.642824	0.759843	0.753499	0.54366	0.617545	0.552519	0.477699	0.663762	0.691334	0.505388	0.303699	0.592371
Myo1g	1	1.61834	1.67761	1.65846	1.61482	1.72838	1.48724	1.24489	1.1741	1.36121	1.6594	1.55224	1.45217	1.35463	1.39131	1.46042
Phf20	1	0.461208	0.777771	0.556408	0.461208	0.464655	0.325728	0.364669	0.591236	0.606914	0.345892	0.297219	0.566448	0.430161	-0.330756	-0.215708
Socs3	1	0.472632	0.310192	0.497554	0.648105	0.439588	0.889754	-0.345133	-0.482779	-0.386655	1.15905	0.778738	1.36423	0.0129838	-0.178543	-0.109206
Pip5k1a	1	0.509723	0.708683	0.567847	0.371808	0.257113	0.307194	0.261301	0.38127	0.651636	0.319203	0.422595	0.645462	0.327487	-0.386142	-0.90221
Xaf1	1	0.193813	0.759525	0.245066	0.289261	0.512981	0.424158	0.12984	0.161865	-0.0189402	0.330504	0.29274	0.428071	-0.549746	-0.935641	-0.956511
Wbp5	1	0.398491	0.196241	0.603481	-0.17056	-0.351461	-0.29971	0.331008	0.131282	-0.0616207	0.203046	0.688614	0.351715	0.563095	-0.146918	-0.400297
Med16	1	0.599769	0.580207	0.540349	0.170319	0.495398	0.541452	0.415053	0.536769	0.101301	0.507825	0.314945	0.311692	0.273399	-0.463329	-0.0489753
Ifi27l1	1	1.03147	0.930486	0.907951	0.623032	0.433299	0.710215	0.565889	0.457502	0.581335	0.812411	0.308193	0.765579	0.405723	0.536218	0.482511
Ing2	1	0.558913	0.505117	0.560863	0.161382	0.110404	0.255882	0.237462	0.178785	0.416352	0.206209	0.132724	0.391795	-0.0747538	0.0998639	0.0420595
Cd69	1	1.58904	1.34632	1.62993	1.3067	1.74017	1.23461	1.18413	1.15023	1.30894	0.792687	0.937857	0.824399	0.662574	0.697701	0.802839
Phf11a	1	0.422595	0.581052	0.72346	0.332014	0.419731	0.359836	0.243102	-0.261794	-0.215952	0.259083	0.39746	0.285289	0.125037	0.0456364	0.107289
Trib1	1	-0.501332	-0.379989	-0.468108	-0.957641	-0.539798	-0.978576	-0.364415	-0.293984	-0.401847	-1.12745	-0.541452	-1.1288	-1.65004	-1.33579	-0.833805
I830012O16Rik	1	-1.1048	-0.662278	-0.483046	-0.596635	-0.413236	-0.234033	-0.675088	-1.47724	-0.709296	-1.32539	-0.711135	-0.614665	-1.79707	-1.5273	-1.85778
Ehd1	1	0.948636	0.976272	0.900065	0.686502	0.878134	0.83583	0.715744	0.740902	0.793339	0.647224	0.747501	0.53347	0.258098	0.458825	0.59436
Jun	1	2.01952	1.96413	2.17344	0.881292	1.19915	0.930486	0.602338	0.639021	0.58642	0.273893	1.27385	0.65547	-0.540349	-0.64987	-0.848055
Igfbp4	1	2.0556	2.00155	2.01588	1.08528	1.36908	1.40588	-0.613514	-0.956888	0.0349074	0.753499	1.14931	1.46042	-0.315195	-0.811749	-0.25662
Lrrfip1	1	1.28193	1.34279	1.35821	1.06322	0.814733	0.759207	0.97206	0.92353	0.849763	1.01658	0.948636	1.10788	1.24956	0.664356	0.754449
Vps45	1	-0.10657	-0.145473	-0.334785	-0.0890957	-0.412717	-0.0463518	-0.490824	-0.748761	-0.612077	-0.205235	-0.427027	-0.212052	-0.386912	-0.258837	-0.243838
Agrn	1	-0.632024	-0.853186	-0.188476	-0.395656	-0.566448	-0.351968	-0.749077	-0.712977	-0.434084	-0.318953	-0.572331	-0.343616	-1.11185	-1.70042	-1.33579
Snhg12	1	0.862479	0.75097	1.07886	0.604338	0.551686	0.60091	0.649575	0.632315	0.503224	0.355772	0.70593	0.448263	0.372063	0.433561	0.529903
Gapvd1	1	0.413236	0.32975	0.34741	0.287274	0.32799	0.363142	0.15511	0.0723651	0.229384	0.445368	0.308442	0.346398	0.222053	-0.400814	-0.300458
Bace1	1	0.0034543	-0.0153663	-0.325225	-0.603195	-1.02139	-0.745612	-0.44721	-0.20256	-0.883753	-0.380245	-1.06154	-0.477432	-0.713899	-0.949384	-1.58485
Fam122a	1	1.06364	0.994075	1.17696	0.814733	0.936748	0.789754	0.620142	0.771019	0.613514	0.75889	0.639898	0.860062	0.853529	0.327738	0.321711
Irs2	1	-0.135849	-0.191629	-0.0893348	-0.459884	-0.854901	-0.572051	-0.562258	-0.788779	-0.237462	-0.935272	-1.26797	-0.578798	-0.681385	-2.01045	-2.46791
Ccdc9	1	0.737458	0.894364	0.843286	0.656948	0.688614	0.582463	0.684392	0.628247	0.759207	0.358311	0.533195	0.410384	0.362124	0.32146	0.383833
Jak3	1	0.392052	0.521151	0.477966	0.378709	0.555296	0.502413	0.0905308	-0.292492	0.0943588	0.660499	0.353489	0.698005	0.305196	-0.141381	0.11424
Ogfrl1	1	-0.414015	-0.455387	-0.36009	0.0683052	-0.338819	-0.262287	-1.15347	-0.955759	-0.729974	-0.24703	-0.272904	-0.501062	-1.2275	-0.585006	-0.690729
Traf4	1	-0.233299	-0.293486	-0.334281	-0.362888	-0.120237	-0.284544	-0.329247	-0.678983	-0.518696	-0.460678	-0.249978	-0.555574	-0.905794	-0.626217	-0.593507
Prr5l	1	-1.04454	-1.72521	-0.515429	-0.874637	-1.06112	-1.39131	-2.07777	-3.15306	-1.88664	-1.10305	-0.435393	-0.766537	-0.983201	-1.02059	-2.06354
Hexim1	1	1.2553	1.30838	1.4201	1.03798	1.05321	0.985134	1.14059	0.953504	0.991346	0.966724	0.837859	1.05155	0.808441	0.898993	0.883049
Csrnp1	1	1.09217	1.11362	1.41945	0.721604	0.825068	0.844987	0.659907	0.791708	0.377941	0.403397	0.490018	1.00231	0.261301	0.35425	0.412199
Ifi27l2a	1	1.34691	1.73371	1.56185	1.62277	1.81657	1.86995	1.34221	1.06029	1.45835	1.4858	1.62813	1.58234	0.765259	0.79236	0.718208
Gem	1	-0.447473	-0.480104	-0.534569	-1.24025	-0.871498	-0.977807	-0.629118	-0.911193	-0.914084	-1.08057	-0.641068	-0.766218	-1.02702	-1.04003	-1.00784
Apobec1	1	-0.562258	-0.275625	-0.820723	-0.44721	-0.963309	-0.548361	-0.768456	-1.27815	-0.912999	-0.353236	-0.5409	-0.386142	-1.06953	-1.14196	-1.04824
Amica1	1	0.419471	0.454858	0.227428	-0.509452	0.150531	-0.269938	-0.588118	-0.547807	-0.882697	-0.366452	-0.0442056	-0.138494	-0.448	-0.637853	-0.46997
Slfn5	1	0.175881	0.572612	0.568967	-0.225228	-0.136811	-0.166694	-0.659018	-0.621875	-0.305695	-0.159693	-0.66495	-0.246539	-0.679883	-0.765579	-0.756667
Nab1	1	0.331008	0.215221	0.222297	-0.133205	0.172736	-0.0991457	-0.232564	-0.480104	-0.191387	-0.030617	0.0699768	0.189931	-0.0234675	-0.130321	-0.0737983
Usp18	1	-0.84669	-0.105132	-0.199886	-0.61841	-0.223762	-0.233788	-0.849763	-1.19964	-1.46459	-0.604624	-0.168627	-0.466779	-1.96086	-0.970151	-1.47229
Insl6	1	-0.446947	-0.517334	-0.287771	-0.33277	-0.192114	-1.02299	-0.628537	-0.872892	-1.03432	-0.254651	0.0780988	-0.541728	-1.26372	-0.866286	-0.886573
Abcg1	1	0.857651	0.844306	0.678683	0.306944	0.355011	0.64987	0.186536	0.294233	0.256374	0.276863	0.0585182	0.5467	0.107768	0.0773819	-0.192357
Hist1h1e	1	-0.185324	-0.028472	-0.375895	-0.561979	-0.793013	-0.880238	-0.587835	-0.954631	-0.481708	0.102258	-0.268703	-0.346651	-0.578234	-0.421033	-1.01858
Map7	1	-0.00917188	0.104893	0.178301	-0.154628	-0.201587	0.0644852	-0.0843132	-0.247276	-0.0597114	0.0117925	0.0893348	-0.271421	-0.523881	-0.448263	-0.445105
Adam19	1	0.69315	0.555018	0.701048	0.670309	0.62361	0.793339	0.266481	-0.051122	-0.13633	0.710522	0.656948	0.778738	0.557243	0.522242	0.697094
Rnf149	1	0.767176	0.65429	0.434608	0.505659	0.678083	0.666437	0.496475	0.431991	0.467842	0.635227	0.691032	0.523608	0.396171	0.137051	-0.172253
Taf7	1	0.00464545	0.0194167	0.223029	-0.174187	-0.213271	-0.0788157	0.164762	-0.0843132	-0.00678953	-0.183144	-0.344627	0.0315704	-0.4785	-0.637561	-0.640775
Isg15	1	-0.396429	0.210347	-0.051122	-0.126958	0.24482	0.0239441	-0.513525	-1.19817	-0.351715	-0.346145	-0.268456	-0.256128	-2.29779	-1.90095	-1.63534
Sord	1	-0.0453979	-0.432514	-0.435655	-0.850104	-0.941562	-0.539798	-0.8894	-1.12655	-3.09085	-0.836844	-0.814733	-0.850788	-0.777126	-1.26531	-1.06868
Olfml3	1	-0.462798	-0.851815	-0.628537	-0.377941	-0.435131	-0.593507	-0.767176	-2.9733	-1.03269	-0.266728	-0.604338	0.207669	-3.33423	-1.52425	-1.17458
Bst2	1	-0.213027	0.361361	0.390252	-0.151976	0.431729	0.418431	-0.0831178	-0.215708	0.132003	0.00226316	0.172253	-0.251453	-1.13786	-0.4785	-0.422595
Atp6v0a2	1	0.449581	0.25662	0.0134603	-0.657243	-0.119997	-0.593223	-0.336297	-0.260561	-0.517062	-0.466514	-0.021323	0.108726	-0.762389	-0.429377	-0.579361
Eif4e3	1	-0.500252	-0.322464	-0.480638	-0.955759	-0.79236	-0.906154	-0.726558	-0.567287	-0.881643	-0.549192	-0.434346	-0.55474	-1.02662	-1.4136	-1.42732
Ctse	1	0.558077	0.636393	1.07971	0.508368	0.198185	0.369256	0.471833	0.294979	-0.191144	0.126478	-0.486798	0.513797	-0.0797716	-0.710215	0.00464545
Sfmbt2	1	-0.845327	-1.08571	-0.417131	-0.767816	-1.39382	-0.976655	-0.974355	-1.59837	-0.846349	-0.876384	-1.34104	-0.697094	-1.5273	-2.11197	-2.05955
Plcxd2	1	0.962173	0.91916	0.933797	0.660203	0.368746	0.771661	0.83212	0.920251	1.13061	0.868021	0.539246	0.994075	0.831447	0.308442	0.133926
Phf11c	1	0.564212	0.664356	0.597205	0.53347	0.435655	0.534569	0.101779	0.00178671	0.117837	0.531	0.322966	0.542556	0.146195	-0.0728428	-0.0344307
Runx3	1	1.05155	1.00467	1.01459	0.944907	1.21445	1.0331	0.570648	0.763983	0.784883	1.28247	1.19866	1.44808	0.849079	0.432514	0.233788
Scd2	1	0.474497	0.531274	0.210591	-0.304697	0.00488368	-0.528806	-0.643996	-0.455651	-0.684392	-0.345892	0.582746	-0.427027	-0.569808	-0.441951	-0.458825
Arf2	1	0.544765	0.809432	0.931589	0.737458	0.608347	0.769417	0.493513	0.892589	0.374362	0.207912	0.174671	0.344627	0.271668	0.0898132	0.396171
Ifngr2	1	0.772623	1.01618	0.968246	0.807451	0.718825	1.0238	0.589535	0.851815	0.537044	0.82039	0.297717	1.00428	0.612939	0.423116	0.227917
Tet1	1	-0.217172	0.135849	0.366197	-0.629408	-1.17982	-1.98762	-0.91517	-0.259576	-0.950506	-0.158487	-1.23258	-0.475831	-0.874986	-1.89518	-1.54907
Tmem234	1	0.678983	0.489481	0.553074	0.443527	0.336045	0.390509	0.472099	0.215221	0.223518	0.593507	0.125757	0.622164	0.449844	-0.521423	-0.801853
E2f2	1	0.0391984	0.0783377	-0.175397	-0.309942	-0.383576	0.122636	-0.500522	-0.524701	-1.4625	0.220832	0.158728	0.182901	-0.554185	-0.46997	-0.296721
Itgae	1	0.769096	0.781645	0.374873	0.532097	0.242857	0.5617	0.0384832	-0.0955553	-0.335541	0.4785	-0.407017	0.550854	0.0239441	-0.233299	-0.351208
Gngt2	1	0.459354	0.222785	0.329247	0.0461133	-0.211809	-0.0597114	-0.309442	-0.244575	-0.213515	0.134647	0.044444	0.290752	-0.278843	-0.015128	-0.395914
Thoc3	1	0.520059	0.59692	0.562816	0.184113	0.166694	0.157522	0.322213	0.245557	0.238198	0.419211	0.575421	0.236482	0.223029	0.0599501	-0.178543
8430419L09Rik	1	0.367471	0.202073	0.0370528	-0.0387216	-0.308442	-0.0773819	-0.396944	-0.410643	-0.334785	-0.299959	-0.167419	0.180964	-0.259329	-0.343364	-0.11352
H2-T23	1	-0.370021	-0.044921	-0.175155	-0.352982	-0.119037	-0.389738	-0.174429	-0.373851	-0.157281	-0.195027	-0.425462	-0.369256	-0.378197	-1.23156	-1.31063
Tnfaip3	1	1.08014	1.12162	1.40141	0.584723	0.611503	0.706847	0.688312	0.407276	0.626797	0.0175106	0.330756	0.205965	-0.116158	0.237217	0.101301
Pnpo	1	-0.0711709	-0.0496908	0.0294253	-0.422074	-0.321962	-0.592655	-0.236237	-0.566169	-0.498363	-0.284793	-0.189446	-0.294979	-0.643996	-0.460678	-0.514069
Oasl2	1	-0.0890957	0.403655	0.71267	0.541728	0.86698	0.784235	0.253421	-0.357549	0.392824	0.00607484	0.542004	0.0349074	-1.38506	-0.967485	-1.13377
Usp25	1	1.18895	1.16796	1.25112	0.833131	0.912999	0.83111	0.27241	0.517606	1.07588	1.02662	1.06868	0.788128	0.829429	0.974355	0.621008
Fchsd2	1	0.713591	0.610929	0.686502	0.409088	0.492975	0.538145	0.373595	-0.0370528	-0.144991	0.452746	0.391023	0.442476	0.116158	-0.0148898	-0.00321607
Cd74	1	0.945279	0.807121	1.33753	1.22497	1.17648	1.24956	0.0527919	0.788779	-0.0749927	0.877434	0.68379	0.927186	0.484921	0.779384	0.942676
Gadd45g	1	0.0484983	0.0363377	0.029902	-0.0797716	0.618122	0.301205	-0.887279	-0.706847	-0.909751	0.0065513	0.331008	0.505388	-0.787804	-0.661388	-0.654585
H2afx	1	0.643703	0.626797	0.755716	0.365688	0.504035	0.656948	0.533744	0.688312	0.848055	0.553351	0.760479	0.289261	0.176606	0.207425	0.155351
Ddx60	1	-0.482779	-0.000833796	-0.322966	-0.238933	-0.632024	-0.364924	-0.782616	-0.74404	-0.349688	-0.399007	-0.689218	-0.408053	-0.857995	-1.89089	-1.51894
Zfp1	1	-0.245311	-0.0349074	-0.585288	-0.412199	-0.383063	-0.172011	-0.117837	-0.120237	0.0965126	-0.378965	-0.365688	-0.0439671	-0.439325	-0.992904	-0.929385
Mt1	1	-0.66852	-0.4919	-0.126958	-0.937857	-0.622453	-0.616969	-1.49085	-0.866633	-1.27869	-0.796934	-1.04003	-0.667329	-1.64541	-0.721913	-0.978961
Dtx1	1	1.74452	1.66129	1.67858	0.524155	0.941191	0.382295	-0.377941	-0.905794	-0.567287	0.574859	0.413755	0.54366	0.284296	0.0206081	-0.0477828
Oas3	1	-0.0382448	0.337305	0.120956	0.0965126	0.291	0.27612	-0.185567	-0.74247	-0.223762	-0.384859	-0.214733	-0.36187	-0.734647	-0.863862	-1.20062
Car2	1	-0.290752	-0.313193	0.199886	-1.00113	-1.08485	-1.10744	-0.781969	-0.674789	-0.514341	-1.00388	-0.485725	-1.14839	-0.814733	-1.26266	-1.2912
Ing3	1	0.414274	0.477165	0.456444	0.200372	0.139216	0.0515991	0.229628	-0.198914	0.380501	0.33781	0.274141	0.486798	0.204749	-0.400039	-0.382038
Smcr7	1	-0.204262	-0.26278	-0.0303787	-0.452218	-0.522242	-0.186051	-0.414274	-0.407276	-0.681986	-0.796279	-0.717592	-0.382551	-0.734335	-1.01499	-0.567008
Parp10	1	0.379733	0.487066	0.53347	0.0413442	0.280825	0.254405	0.222785	-0.0582796	0.250716	0.007266	0.108247	0.26426	-0.0783377	-0.00273962	-0.16452
Gltscr1l	1	-0.109925	-0.331259	-0.284793	-0.566448	-0.369256	-0.517606	-0.455123	-0.781322	-0.94789	-0.189203	-0.493244	-0.376662	-0.64341	-0.511352	-0.610929
Ube2c	1	0.616969	0.64693	0.647517	0.0730817	0.151495	0.241875	-0.0566092	0.454858	0.384859	0.410384	0.826408	-0.465717	0.083596	-0.283304	-0.0520762
Wasf2	1	-0.124557	-0.0785767	-0.449054	-0.544212	0.0101248	-0.121196	-0.88622	-0.704402	-0.300458	-0.140659	-0.501332	-0.198185	-0.593791	-1.78405	-1.3481
Hnrnpul1	1	-0.868715	-0.674191	-0.816726	-1.5092	-1.03962	-1.24179	-0.868021	-0.641945	-0.778738	-1.23871	-1.2016	-0.709296	-1.38258	-1.78288	-1.19866
D730005E14Rik	1	-1.16937	-1.01658	-0.971678	-0.608347	-1.11628	-0.591236	-1.14885	-1.58485	-1.21146	-0.378453	-0.716976	-0.459354	-0.981272	-1.22902	-1.29065
Prr7	1	-0.196241	-0.118317	-0.172494	-0.217904	-0.328241	-0.364415	-0.72346	-0.430945	-0.332266	-0.310692	-0.342353	-0.232809	-0.800539	-0.384602	-0.809432
Phlda1	1	-0.36009	-0.428855	0.0855086	-0.796934	-0.663762	-0.626797	-1.24541	-0.999164	-0.591236	-0.636102	-0.400556	-0.72811	-0.999164	-0.931221	-1.63263
Klhdc1	1	-0.713591	-0.590952	-0.567287	-1.35046	-1.29229	-0.79008	-1.06784	-0.998772	-1.35881	-0.985134	-1.33695	-0.686502	-1.38196	-1.46181	-1.21395
Elmsan1	1	0.0769041	-0.0065513	-0.321711	-0.515429	-0.381526	-0.372318	-0.521423	-0.272657	-0.278843	-0.316698	-0.424158	-0.240404	-0.272904	-0.510809	-0.689218
Ankhd1	1	0.044444	0.384602	0.29473	0.362633	0.454066	0.102737	0.235748	0.217172	0.0134603	0.244329	0.204262	0.61841	0.0117925	-0.256866	-0.501062
Themis	1	0.618122	0.369256	0.273399	0.311692	0.182175	0.304947	-0.0120308	-0.127919	-0.348675	0.374106	-0.0998639	0.261054	0.0551776	0.0687828	-0.029187
Nfkbiz	1	0.637561	0.548084	0.739962	0.558356	0.636977	0.487334	0.26895	0.124797	0.423898	0.371808	0.464655	0.549746	0.100822	-0.029902	0.0558934
Hist1h1d	1	-0.64019	-0.623321	-0.496475	-1.50697	-1.14839	-0.903284	-1.10568	-1.46042	-1.21047	-1.12476	-0.629699	-1.00507	-1.79468	-1.621	-1.51818
Spsb1	1	-0.377174	-0.15029	-0.399523	-0.553629	-0.746871	-0.946397	-1.03432	-1.1185	-1.86995	-0.709296	-1.33579	-0.116158	-2.28464	-1.13877	-1.11008
Rai1	1	-0.223762	-0.131763	0.135609	-0.297468	-0.195027	-0.288267	-0.370021	-0.286281	-0.378709	-0.157522	-0.473431	-0.208156	-0.553351	-0.707765	-0.665544
Tor3a	1	-0.290006	-0.204992	-0.0372912	-0.655175	-0.590102	-0.324974	-1.14793	-0.496475	-1.20899	-0.548084	-1.26319	-0.125037	-1.067	-0.707459	-0.773908
Ubxn11	1	-0.164279	0.000119114	0.102737	-0.236972	-0.113281	-0.231341	-0.583593	-0.450899	-0.396171	-0.264507	-0.409347	-0.0437287	-0.350701	-0.446947	-0.258837
Rundc3b	1	-0.336297	0.174429	-0.462798	-0.0790546	-0.598629	-0.0382448	-0.466514	0.0058366	-0.361361	-0.562816	-0.395398	-0.581617	-0.887279	-0.837521	-0.766537
Cebpb	1	0.310442	0.423898	0.645756	-0.484653	-0.0539847	-0.485993	-0.369766	-0.640775	-0.590102	-0.2838	0.0258505	-0.333273	-0.664653	-0.38332	-0.216196
Ciita	1	-1.0388	-1.27117	-1.54277	-0.884457	-0.774551	-1.107	-1.66605	-0.863516	-1.02581	-1.42403	-1.68643	-1.04824	-3.15306	-3.06374	-2.29779
2810454H06Rik	1	-0.376662	-0.563095	-0.495937	-0.911915	-0.938967	-1.07122	-0.376151	-0.302452	-0.877084	-1.15208	-0.670309	-0.449844	-0.828757	-1.13786	-1.77939
Sorl1	1	0.157522	0.81839	0.191387	-0.124797	-0.234278	0.0203698	-0.394368	-0.140419	-0.395398	0.395398	0.0606661	0.232075	0.205235	-0.311442	-0.338566
BC147527	1	0.34741	0.502413	0.397976	-0.0480213	-0.145473	0.102977	-0.360344	-0.270927	-0.512166	-0.0294253	-0.395141	0.109925	-0.294233	-0.180721	-0.46864
Ncf4	1	-0.203289	-0.290006	-0.238688	-0.392309	-0.342101	-0.287771	-0.763026	-0.519241	-0.876035	-0.193571	-0.513253	-0.304697	-0.592655	-0.419211	-0.588684
Tapbpl	1	0.0690216	0.0893348	-0.0198933	-0.236727	0.106091	-0.464655	-0.115679	-0.179269	0.184113	0.094598	-0.0513606	0.00226316	-0.171044	-0.527437	-0.660203
Cd24a	1	0.285289	0.288267	0.54228	0.27612	0.563933	0.175155	0.246539	0.0568478	0.134406	-0.422335	0.141381	-0.570368	-0.0668726	0.0652014	0.211809
N6amt1	1	0.375639	0.450899	0.367726	0.194784	0.193813	0.0661563	0.305196	0.240649	0.206695	0.128159	0.268456	0.310692	0.291249	-0.404172	-0.504035
Ago2	1	-0.117358	0.168627	0.167177	-0.192114	0.285289	0.0706932	-0.314945	-0.473165	-0.266234	0.173462	0.0761873	0.179027	-0.214246	-0.509995	-0.551686
Plbd2	1	-0.251208	0.0563706	0.34488	-0.382295	0.0353841	-0.250962	-0.465186	-0.370021	-0.0325238	-0.529354	-0.230852	-0.341595	-0.376151	-0.836168	-0.488944
Acvr1	1	-0.768776	-0.897923	-0.77134	-0.451163	-0.851131	-0.729353	-1.30503	-0.776482	-1.0242	-0.858684	-0.595213	-0.355265	-1.2956	-3.01544	-1.62903
Mx2	1	-1.01339	-0.957641	-1.15023	-1.4293	-1.29065	-1.80309	-2.05167	-2.55107	-1.35343	-2.22137	-1.29229	-1.91716	-2.05167	-1.87962	-2.21857
Ppp1r15a	1	1.76564	1.80552	1.89662	0.854558	0.434346	0.806461	0.82775	0.418431	0.601767	0.11448	-0.160417	0.1296	0.0120308	-0.209373	0.0179871
Parp12	1	-0.515701	-0.298464	-0.306944	-0.131042	-0.105372	-0.211078	-0.368236	-1.05404	-0.32975	-0.277358	-0.235992	-0.432776	-1.29449	-1.03676	-0.965585
Naa25	1	-0.358057	-0.0189402	-0.293735	-0.416871	-0.133926	-0.589535	-0.242857	-0.369256	-0.198428	-0.38332	-0.159934	-0.411939	-0.618987	-0.733711	-0.577671
2900026A02Rik	1	-0.693756	-1.1689	-0.893298	-1.31514	-1.14563	-1.10393	-2.88641	-2.50457	-2.57002	-0.779061	-1.33462	-1.01738	-2.16097	-1.45697	-0.988235
Ggt5	1	-0.376151	-0.705013	-0.293486	-0.847031	-1.47937	-0.874986	-1.55783	-1.45491	-0.983587	-0.915894	-1.08185	-0.443264	-1.25687	-1.56834	-1.36362
Flywch1	1	-0.147881	-0.463329	-0.238198	-0.998772	-0.6072	-0.902568	-0.721913	-1.45422	-0.624768	-0.576546	-0.537319	-0.470236	-0.53842	-0.964826	-0.870454
Gata3	1	0.301455	0.451163	0.362379	0.0972306	0.00202493	-0.089574	-0.114959	0.0788157	-0.0430133	0.263767	-0.246539	0.0127455	0.0659176	-0.169594	-0.394883
Setd4	1	-0.537594	-0.279587	-0.269938	-0.882697	-0.901494	-1.19866	-0.742156	-1.35642	-0.943047	-0.716976	-0.74404	-0.703182	-0.885867	-1.08313	-1.10964
Zbed6	1	-1.27707	-1.11806	-1.28791	-2.01588	-1.14517	-1.01618	-0.934165	-1.18653	-1.07673	-0.613514	-0.766218	-0.522788	-1.46598	-2.24739	-2.10319
Gpatch2l	1	-0.30345	-0.367471	-0.412458	-0.822393	-0.937118	-0.714821	-0.62361	-0.63581	-0.542556	-0.561142	-0.619853	-0.638145	-0.920615	-1.10393	-0.57739
Sik1	1	-0.450899	-0.254651	0.325225	-0.498632	-0.520332	-0.170319	-0.242366	-0.516789	-0.164279	-0.928285	-0.464921	-1.0649	-0.854215	-1.03594	-0.740275
Eif2ak2	1	-0.222785	-0.278596	-0.320206	-0.330756	-0.233299	-0.341595	-0.29697	-0.775195	-0.701657	-0.18169	-0.422856	-0.32397	-0.870106	-1.03554	-1.18461
Ccnb2	1	0.054939	0.174913	0.398491	-0.0742761	-0.346651	0.239423	-0.40133	-0.0680664	-0.345639	0.260561	0.166694	-0.132243	-0.0757095	-0.208156	-0.0515991
Kif23	1	0.29473	0.447473	0.407017	-0.398491	-0.756667	-0.413755	-0.487066	-0.194542	-0.328492	0.214002	-0.0544619	-0.225472	-0.3177	-0.488944	-0.65961
Maff	1	-0.132003	0.029187	0.072604	-0.646049	-0.450635	-0.394883	-0.570368	-0.384602	-0.72315	-0.538696	-0.799555	-0.438276	-1.16045	-1.01101	-0.813406
Pkp3	1	0.170319	0.419731	0.480638	-0.0165576	-0.133445	0.178785	0.0144133	-0.207669	-0.297966	-0.186536	-0.416871	0.00559837	-0.139216	-0.369001	-0.127679
Rgs12	1	-1.06532	-0.689822	-0.697094	-0.645756	-0.771019	-1.27869	-0.653994	-0.898637	-0.603767	-1.64633	-1.33288	-1.99106	-1.37457	-1.25792	-1.07631
2900060B14Rik	1	-0.341595	-0.186536	-0.113041	-0.808111	-0.936748	-1.01419	-0.932692	-0.698005	-0.978576	-0.694059	-0.776482	-0.558077	-0.721604	-1.36001	-1.44401
Erich1	1	-0.0294253	0.0227527	0.158728	-0.3177	-0.366962	-0.471566	-0.324723	-0.268456	-0.674191	-0.230607	-0.332014	-0.464125	-0.300458	-0.773587	-0.648693
Ifih1	1	-0.692242	-0.549746	-0.656652	-0.764302	-0.804155	-0.67449	-0.554462	-0.771661	-0.559191	-0.807451	-0.765259	-0.521696	-1.25477	-0.81939	-1.39761
Oasl1	1	-0.221564	0.132243	0.00464545	-0.268209	-0.175155	0.138494	-1.14105	-1.10832	-0.805142	-0.574297	-0.422595	-0.398233	-1.95278	-1.68446	-1.2701
Ptp4a1	1	-0.569808	-0.982043	-0.460678	-1.29229	-0.755716	-0.821057	-0.932324	-1.1803	-0.701048	-0.844306	-0.97206	-1.04618	-1.29229	-1.13468	-1.09999
Mettl1	1	0.430161	0.461473	0.0582796	0.111363	0.603481	0.154146	0.523881	0.138013	0.376407	-0.223518	0.376662	-0.463859	-0.224006	-1.25635	-1.30894
Cmpk2	1	-0.325979	0.420252	0.40288	-0.488944	-0.340838	-0.250716	-0.421293	-0.633479	-1.55145	-0.404689	-0.356026	-0.327487	-1.57902	-0.927918	-1.93081
Tesc	1	-0.34109	-0.0542233	-0.0737983	-0.535668	-0.279587	-0.514885	-0.653405	-1.17934	-0.623321	-0.520878	-0.685296	-0.468906	-0.868715	-0.680784	-0.786505
Pfkm	1	-0.259329	-0.414534	-0.292243	-0.858684	-0.93601	-0.852843	-0.636102	-2.42068	-0.769096	-0.622453	-0.45169	-0.509452	-0.995638	-0.497284	-0.739962
Amigo2	1	-0.22132	-0.486529	-0.352222	-0.270927	-0.346145	-0.195999	-1.13831	-0.695576	-0.541176	-0.297717	-0.742156	-0.181448	-0.825403	-0.858339	-0.722222
Itpk1	1	-0.302203	-0.356534	-0.319203	-0.494052	-0.366452	-0.346651	-0.757302	-0.557521	-0.768456	-0.537044	-0.325477	-0.442476	-0.509723	-0.487602	-0.477165
Ubqln2	1	-0.0117925	-0.0318087	-0.0926839	-0.386142	-0.502413	-0.354504	-0.205965	-0.557243	-0.423898	-0.166936	-0.349435	-0.45856	-0.455915	-0.467045	-0.628827
Isg20	1	0.538145	0.544765	0.668222	0.0103631	0.367726	0.132964	0.0206081	-0.350194	-0.0206081	-0.0351458	-0.0898132	0.145473	-0.744354	-1.00863	-0.540073
1700017B05Rik	1	-0.138975	0.029902	-0.159934	-0.333525	-0.340333	-0.624768	-0.685296	-1.2532	-1.06826	-0.870454	-0.349182	-0.692242	-0.639021	-0.457766	-0.732153
Nfix	1	-1.09217	-0.499712	-0.268703	-0.772302	-0.334029	-0.566169	-0.451163	-0.895786	-2.42517	-0.980886	-0.617545	-1.04372	-1.63716	-1.13241	-2.04778
Ppp1r10	1	0.11424	0.107768	-0.0437287	-0.385885	-0.456708	-0.00702776	-0.496206	-0.665842	-0.1527	-0.520605	-0.677184	0.0106013	-0.493782	-1.76904	-1.85113
Slpi	1	0.0315704	-0.20986	-0.598059	-0.983974	-2.0177	-0.612939	-1.18269	-1.72521	-0.903284	-0.980501	-0.796607	-0.618122	-1.33057	-1.6122	-1.59923
Trim46	1	-0.750339	-1.96086	-1.14288	-0.61409	-0.709296	-0.587835	-2.72823	-2.39058	-1.84326	-0.869063	-1.36665	-0.64987	-2.15852	-0.503224	-1.57324
Ggt1	1	0.239668	0.268456	0.295726	-0.625637	-0.755082	-0.57739	-1.35046	-0.809432	-0.902926	-0.706541	-0.926454	-0.178543	-1.7055	-1.61132	-1.18221
Rftn2	1	-0.919887	-0.867674	-1.35343	-1.6399	-1.1092	-1.79349	-1.65004	-1.55703	-1.68446	-1.31288	-1.14242	-1.37949	-1.45973	-1.44672	-1.39697
Snora78	1	-0.115679	0.227672	0.136089	-0.75097	-0.787804	-0.523881	-0.86317	-0.580488	-0.439325	-1.03594	-0.592371	-0.80251	-0.651636	-1.40332	-0.609494
Srsf12	1	-0.964826	-0.978192	-0.88481	-1.34162	-1.14014	-1.23105	-2.70904	-2.35101	-1.43195	-1.64173	-1.39508	-1.18173	-2.042	-1.40268	-1.62366
Mx1	1	-0.0244207	0.1994	0.368236	-0.0544619	0.209373	-0.227917	-0.551964	-0.663168	-0.556408	-0.255882	-0.335289	-0.260561	-1.18365	-0.907591	-0.945279
Pard6g	1	-0.523881	-0.585571	-0.203776	-0.982043	-0.299461	-1.27224	-0.68379	-1.17126	-1.1261	-0.652225	-0.60806	-0.664059	-1.70143	-1.32654	-1.66509
Exoc4	1	-0.0525533	-0.114959	-0.0272804	-0.0578023	0.119757	-0.145473	-0.225717	-0.251699	-0.342606	0.00393076	-0.1409	-0.123837	-0.287026	-0.981272	-1.30726
Fam132a	1	-0.440113	-0.750654	-0.409347	-0.782292	-0.881643	-0.94082	-0.990178	-1.03391	-1.01419	-1.2016	-1.19476	-1.08958	-1.84981	-1.76338	-1.3067
Hmgn3	1	-0.803167	-0.811086	-0.672696	-0.356788	-0.29473	-0.849763	-1.40396	-2.31829	-1.53422	-0.661685	-0.794972	-0.744668	-1.37274	-0.729353	-1.00507
4930427A07Rik	1	-0.918797	-0.792687	-0.487871	-0.981272	-0.990567	-0.684091	-1.13377	-1.24128	-1.83038	-0.70593	-0.566169	-1.18077	-0.754449	-1.09825	-0.944907
Gm20199	1	-0.879887	-0.585006	-0.694059	-1.33987	-1.27761	-1.36847	-0.838875	-1.55065	-1.67858	-1.2595	-1.07546	-1.00073	-1.41684	-2.69081	-3.15306
Rsad2	1	-0.433561	0.0382448	-0.0270421	-0.869063	-0.238688	-0.153182	-0.460943	-1.43262	-0.863862	-1.25792	-0.525795	-0.63028	-1.32654	-1.50401	-2.0967
Ptpn4	1	-1.00231	-0.651341	-0.717284	-1.25477	-1.16326	-1.69239	-1.22497	-2.23275	-1.42337	-0.979731	-1.00823	-0.964826	-1.63083	-1.2506	-1.07333
As3mt	1	-0.448527	-0.381782	-0.392566	-0.793339	-0.696183	-0.713284	-0.754766	-0.509995	-0.555018	-0.841587	-0.762389	-0.75097	-0.865593	-0.873939	-0.861442
Trim45	1	-1.08528	-0.864208	-0.24703	-0.905435	-1.10393	-0.698309	-0.793013	-1.02985	-1.01101	-1.41295	-1.43796	-1.40588	-1.36786	-2.61823	-1.18077
Trerf1	1	-1.08485	-0.521423	-1.13196	-1.107	-1.10261	-1.42141	-2.55107	-2.19944	-1.42075	-0.978576	-0.749392	-1.17648	-1.28302	-1.44064	-1.51293
Slx4ip	1	-0.96293	-0.570088	-1.6018	-1.04577	-1.36969	-0.781969	-1.22195	-2.19412	-2.23855	-1.27977	-1.66035	-1.59837	-1.77592	-2.58319	-2.04008
H2-T24	1	-0.89828	-0.714206	-0.737458	-1.17363	-1.16279	-0.916256	-1.08786	-0.80251	-1.33057	-1.27923	-0.784883	-1.48079	-1.56508	-1.49813	-3.06374
4930526I15Rik	1	-0.287771	-0.194299	-0.138494	-0.330001	-0.518424	-0.503764	-0.356026	-0.602624	-0.420252	-0.713899	-0.525248	-0.516245	-0.598344	-0.641653	-0.612652
Tctn2	1	-2.5636	-0.632315	-0.991346	-1.58234	-1.19768	-0.961416	-2.53298	-2.18366	-2.23564	-1.94011	-2.18886	-1.98249	-2.3743	-2.57655	-2.33253
Gtf2ird1	1	-0.115199	-0.0764262	-0.169352	-0.45618	-0.950506	-0.393596	-0.605196	-0.660795	-0.930119	-1.16843	-0.380757	-0.921707	-0.780352	-0.940449	-1.02501
Dclre1b	1	-0.533195	-0.315946	-0.670309	-0.78003	-0.471566	-0.682587	-0.836506	-0.84669	-0.693453	-0.640775	-0.497554	-0.699526	-1.013	-0.800211	-0.934165
Xlr5b	1	-0.687708	-1.30503	-0.829093	-1.33579	-1.32196	-1.61482	-1.39445	-1.32482	-1.65752	-1.11273	-1.28031	-0.962173	-1.62723	-1.75221	-2.5636
Spopl	1	-0.645169	-0.769096	-0.612077	-0.659314	-0.894719	-0.798899	-0.83583	-0.760797	-0.579361	-0.976272	-0.846009	-0.872892	-0.931956	-1.31741	-1.19476
Ccnd1	1	-1.66605	-1.36604	-1.18653	-1.45148	-1.41684	-1.41749	-2.46791	-2.12092	-2.18886	-1.30503	-2.18626	-1.40205	-2.25038	-1.6018	-1.99978
Tmem2	1	-0.875336	-1.10217	-0.947516	-1.14701	-1.51743	-0.8894	-1.62545	-2.09456	-1.6519	-1.11185	-1.21744	-1.10305	-0.949758	-1.34928	-1.73051
Pmaip1	1	-0.644582	-0.401588	0.110883	-0.288267	-0.263273	-0.257605	-0.493244	-0.721295	-0.340333	-0.6072	-0.859717	-0.742156	-0.752234	-0.904001	-0.868368
Map10	1	-1.34928	-1.06071	-1.12476	-2.15852	-1.04495	-0.8649	-1.97574	-2.06555	-2.14644	-1.76451	-1.21694	-1.47582	-1.44808	-0.975888	-1.79827
Rgs1	1	-0.130561	-0.0244207	-0.054939	-0.466779	-0.298713	-0.521151	-0.855244	-0.842606	-1.0499	-0.815065	-0.481976	-0.872195	-0.792034	-0.641068	-0.532921
Aim1l	1	-0.599199	-0.806131	-0.667925	-1.44808	-1.15952	-1.60611	-0.948636	-2.0556	-1.17696	-1.27599	-1.09694	-1.68054	-1.31684	-1.38818	-1.76225
Pkib	1	-1.08057	-1.06029	-1.24696	-0.632897	-0.551132	-1.11806	-1.61834	-2.04972	-1.77133	-1.22447	-1.21594	-0.896854	-2.24148	-2.06154	-1.99279
Ahr	1	-0.744668	-0.647224	-0.455387	-1.05987	-0.363651	-1.08528	-1.45697	-2.02136	-0.735583	-0.953129	-0.712363	-1.84326	-1.35881	-1.83421	-1.53036
Arhgap19	1	-1.25897	-0.969389	-1.12028	-1.67567	-1.06953	-1.52273	-1.61307	-1.99628	-1.76225	-1.30113	-1.38506	-1.57736	-1.82658	-2.43892	-1.94799
E130317F20Rik	1	-0.796934	-0.520059	-0.180479	-0.929018	-0.765579	-1.52197	-0.483046	-1.22095	-1.49886	-0.438801	-1.38444	-1.31007	-1.61395	-1.82911	-1.50401
mt-Tv	1	-1.18125	-0.909031	-0.909751	-2.26873	-1.97742	-1.3475	-1.51818	-1.98079	-1.62634	-1.82785	-1.98419	-1.76338	-2.35863	-2.04972	-1.90826
D830031N03Rik	1	-1.33928	-1.09694	-0.574297	-1.21794	-1.12521	-2.51009	-1.82785	-1.95761	-2.03251	-1.107	-1.18365	-1.4393	-2.62564	-2.40321	-2.53298
Trim30b	1	-1.14196	-1.54592	-0.825068	-1.11717	-1.15626	-1.92774	-1.82155	-1.91866	-2.01225	-1.60871	-1.51143	-1.88664	-1.98249	-1.92622	-2.52137
Frmd4b	1	-0.60978	-0.364415	-0.180237	-1.00388	-0.73652	-0.911915	-0.87359	-1.8995	-0.886573	-1.29725	-0.817392	-2.19412	-1.04907	-1.31063	-1.05072
Plp1	1	-0.812742	-1.28519	-1.23207	-1.86586	-1.64449	-1.58401	-1.11628	-0.681685	-1.09912	-1.39761	-1.50845	-1.49375	-1.89089	-2.15852	-2.18366
Gpr97	1	-0.659018	-1.09131	-0.943419	-1.72521	-2.49912	-1.4508	-2.18109	-1.2912	-1.15812	-1.60438	-2.51009	-1.75221	-2.55728	-2.36639	-2.88641
Oas1a	1	-1.21445	-1.02299	-1.23054	-2.04008	-1.49521	-1.33753	-1.50994	-1.4923	-1.9791	-1.43461	-1.70754	-1.56266	-2.32892	-2.15365	-2.50457
Sfpi1	1	-1.07461	-0.532921	-0.454858	-0.720677	-0.517334	-0.563654	-1.26266	-1.29065	-1.0388	-1.0466	-0.894719	-1.42996	-1.07503	-0.852843	-0.842266
Cxcl9	1	-0.995247	-1.62277	-0.780676	-1.78993	-0.826408	-1.50106	-1.59157	-0.752867	-0.997204	-2.40751	-0.674191	-2.41186	-2.50457	-2.32535	-2.66503
Rnu12	1	-0.795952	-0.557521	-0.539246	-1.85912	-1.94168	-1.11185	-1.15719	-1.61395	-1.03635	-2.64878	-2.14169	-2.25641	-2.49912	-2.13466	-2.65682
Hist2h3c2	1	-0.912999	-1.46181	-1.55783	-1.24179	-1.34928	-1.44604	-1.4974	-0.916256	-1.47159	-2.64091	-2.47294	-2.25338	-2.49375	-1.37335	-2.38236
Dusp8	1	-0.912276	-2.02136	-1.22396	-1.09434	-1.62634	-0.641653	-2.084	-1.07122	-1.89374	-2.23564	-2.41186	-2.61097	-2.42517	-2.27503	-2.78112
Rplp1	2	2.95405	3.01544	2.9733	2.91857	2.85699	3.06374	2.91857	2.93585	3.06374	2.90212	2.87139	2.85699	2.90212	2.9937	2.88641
Iqgap2	2	0.797916	0.712977	0.577108	0.177332	-0.231586	0.509723	0.0153663	0.231586	0.0508835	0.431991	0.188476	0.675986	0.520878	0.504576	0.300956
Pdcd4	2	1.6594	1.54907	1.63807	1.38072	0.965964	1.38196	1.30113	1.58318	1.42996	1.2595	0.665544	1.29891	1.64356	1.49886	1.37274
Esyt1	2	1.69639	1.71475	1.68841	1.35284	1.18125	1.42272	1.26637	1.29339	1.24852	1.39634	1.31968	1.44944	1.42732	1.47582	1.59411
Cd3g	2	2.30114	2.31135	2.29779	2.16841	2.03439	2.19149	2.20483	2.25038	2.23564	2.17092	2.01588	2.18626	2.22419	2.31829	2.29116
Ucp2	2	2.37033	2.35863	2.35863	2.26873	2.19678	2.31135	2.30452	2.22137	2.21027	2.22419	2.16592	2.24739	2.3548	2.37033	2.38645
Psap	2	1.53113	1.48294	1.64541	1.27815	1.01738	1.3387	1.14885	1.11895	1.09999	1.26266	0.914446	1.30113	1.35941	1.30838	1.2956
Cfl1	2	2.69981	2.51569	2.58319	2.39058	2.48321	2.4297	2.50457	2.46791	2.42068	2.42517	2.57002	2.39058	2.52137	2.71851	2.64878
Jund	2	2.18366	2.05757	2.22988	2.01045	1.80067	2.03251	1.97073	1.92318	1.95761	1.9247	1.95438	2.07366	2.07162	2.10319	2.10537
Cotl1	2	1.88382	1.91866	1.84981	1.47653	1.43461	1.5659	1.63083	1.61923	1.58234	1.6904	1.62903	1.75	1.77018	1.8995	1.91121
Arhgdib	2	2.28464	2.31829	2.25641	2.16592	2.09885	2.19944	2.12774	2.18886	2.06354	2.24739	2.03063	2.26253	2.26253	2.19678	2.17344
Lcn4	2	0.844987	0.952379	1.04085	0.594076	0.16766	0.636685	0.631152	0.747186	0.654585	0.282065	-0.573173	0.385372	0.796607	0.884105	1.00191
Thy1	2	2.3743	2.37033	2.37033	2.27503	2.24148	2.27821	2.19678	2.24148	2.15365	2.27821	2.23564	2.30114	2.30452	2.29779	2.28464
Tmsb10	2	2.82986	2.84316	2.82986	2.60383	2.5636	2.62564	2.70904	2.64091	2.67343	2.64091	2.52137	2.69081	2.72823	2.84316	2.79269
Ntpcr	2	0.350701	0.353236	0.288516	0.0807276	0.0833569	0.0632916	-0.0396753	-0.280825	-0.285537	0.182417	-0.0824007	0.284793	0.0979487	0.0790546	0.161623
Tmsb4x	2	2.88641	2.91857	2.91857	2.7699	2.64091	2.74847	2.64091	2.78112	2.61097	2.79269	2.66503	2.81703	2.82986	2.93585	2.91857
Arl4c	2	1.89232	1.88382	1.87684	1.34221	0.84023	1.52653	0.985134	1.06574	0.733399	1.4894	0.946024	1.65377	1.29891	1.19428	1.20013
Emp3	2	2.10319	2.12774	2.13466	1.91866	1.69539	1.96577	1.70754	1.8727	1.7489	1.75221	1.36242	1.94325	1.88805	1.95923	1.90532
Poli	2	0.575983	0.394626	0.362633	0.203532	-0.0993851	-0.20256	-0.124317	-0.135128	0.051122	0.0146515	-0.015128	0.302203	0.17056	0.0761873	0.21644
Hcst	2	1.80067	1.84981	1.77477	1.34045	1.17982	1.46111	1.47229	1.5882	1.51818	1.43662	1.08657	1.51517	1.6519	1.6547	1.63353
Epsti1	2	1.92318	1.91269	1.95118	1.61834	1.15023	1.64725	1.48008	1.4923	1.28791	1.64356	1.14014	1.72521	1.38258	1.48796	1.32539
Ascc1	2	1.04003	1.13061	1.34987	0.877084	0.683188	0.741529	0.51108	0.751602	0.43749	0.910472	0.713591	1.11495	0.83212	0.789754	0.681986
Slc25a23	2	0.722532	0.502683	0.485457	0.373595	0.288764	0.184355	0.0461133	-0.163313	0.121916	-0.0644852	-0.0189402	0.628537	0.529629	0.350448	0.253421
St3gal1	2	1.60008	1.79468	1.79468	1.23615	0.820723	1.3832	1.18702	1.34691	1.41814	1.41879	0.940078	1.48437	1.58401	1.49448	1.46459
Lgals9	2	1.91866	2.00687	1.9464	1.73264	1.73478	1.6974	1.5273	1.52197	1.50327	1.71891	1.60958	1.70652	1.70346	1.67276	1.66319
Itgb2	2	2.13004	2.15608	2.09243	1.79947	1.8228	1.64633	1.89089	1.87132	1.82658	1.98419	1.94958	1.96086	2.05363	2.02136	2.0177
Nrm	2	0.870802	0.912638	0.885515	0.124797	0.140178	0.335541	-0.346904	0.117837	-0.261054	0.69983	0.574016	0.516245	0.410643	0.426505	0.605196
Kcnab2	2	1.73478	1.70959	1.76564	1.25792	1.23666	1.36786	1.30224	1.08786	1.40908	1.34573	1.21994	1.32253	1.43662	1.36061	1.34162
Gsn	2	1.6718	1.63625	1.63083	0.636102	0.397718	0.719751	0.849421	0.909751	0.589251	1.00942	0.370532	0.920979	0.996029	0.974738	0.877784
Ptp4a3	2	2.06154	1.92016	1.9024	1.86995	2.07162	1.91567	1.96907	1.96742	1.79707	1.56834	1.60525	1.59157	1.70754	1.85113	1.7923
Aes	2	2.26873	2.23275	2.27821	2.0556	1.95761	2.04008	2.04778	2.05955	1.99106	2.0882	1.95761	2.20213	2.11866	2.12774	2.07162
Itgb3	2	0.193085	0.433299	0.243348	-0.316698	-0.541176	-0.012269	-0.0535076	0.199886	-0.285041	-0.0539847	-0.135849	0.226939	0.321962	0.309442	0.297468
Igflr1	2	0.589535	0.609207	0.589535	0.0289487	-0.0296637	0.235503	0.115679	0.118077	0.158004	0.313193	-0.120716	0.412717	0.38948	0.507554	0.337305
Tln1	2	1.96577	2.06757	2.06555	1.88382	1.67084	1.9464	1.80188	1.8104	1.7478	1.82406	1.79827	1.92318	1.99453	1.94168	1.91567
Tanc1	2	0.490824	0.507013	0.159693	-0.142584	-0.310692	-0.0368144	0.220832	-0.0764262	0.126958	0.269691	0.155834	0.391023	0.266975	0.194542	0.253667
Flna	2	2.03439	2.04972	2.05757	1.70754	1.47018	1.67956	1.53422	1.75	1.47866	1.69239	1.45697	1.63353	1.8355	1.85912	1.80552
Ech1	2	1.18557	1.13106	1.0939	0.722532	0.605769	0.75255	0.905077	1.0238	0.58444	0.844306	0.535668	0.918797	0.930486	1.13468	0.984747
Ctsb	2	1.8203	1.89374	1.82532	1.46948	1.4625	1.66892	1.4474	1.48294	1.40973	1.667	1.49375	1.6547	1.60784	1.70959	1.6894
Lbh	2	2.24739	2.14169	2.12774	2.0177	1.64541	2.06555	2.07162	2.12318	2.00687	1.93081	1.82155	2.00331	2.17092	2.06959	2.02876
Hdac7	2	1.32827	1.2341	1.35224	0.782939	0.734959	0.801853	1.01658	1.13422	1.0126	0.891525	0.799555	0.985909	1.17791	1.24179	1.07758
Dusp2	2	2.00509	1.9791	2.08191	1.76	2.0177	1.72521	1.90826	1.83038	1.7923	1.50033	1.40014	1.14471	1.8104	1.77707	1.88947
Rhoh	2	1.72521	1.78993	1.78405	1.51593	1.37335	1.50401	1.36302	1.32082	1.31458	1.56508	1.22953	1.62455	1.56671	1.54513	1.54121
Hid1	2	0.430684	0.316197	0.444053	0.0867042	-0.463594	0.03896	-0.124077	0.0370528	-0.690124	0.189446	-0.265	0.263027	0.152217	0.256374	0.0989063
Sh3bgrl3	2	2.38236	2.42068	2.41625	2.32892	2.25946	2.3743	2.30114	2.35863	2.29446	2.35101	2.24442	2.38236	2.35101	2.3548	2.36639
Acp5	2	1.63534	1.71787	1.69639	1.42206	0.728731	1.4625	1.10305	1.19282	1.21544	1.5659	0.915532	1.72627	1.40973	1.45835	1.48079
Slc44a2	2	1.55224	1.46528	1.59667	1.16466	1.03798	1.12207	1.08356	1.28628	1.21047	1.15765	1.11229	1.34987	1.24386	1.44131	1.19476
Sh3kbp1	2	2.07984	2.02505	2.01225	1.82532	1.63353	1.79468	1.79587	1.90973	1.93699	1.99628	1.721	1.99803	2.04392	2.00866	1.99279
4632428N05Rik	2	1.77939	1.63534	1.74126	1.42666	1.27599	1.44672	1.46459	1.41554	1.39508	1.25897	1.01101	1.54199	1.52577	1.60352	1.53499
Anxa6	2	1.97406	2.03439	2.04008	1.46111	1.68643	1.667	1.48796	1.52273	1.38569	1.67664	1.58652	1.67276	1.58151	1.66605	1.60958
Rac2	2	2.33616	2.33253	2.32181	2.26253	2.15608	2.28464	2.14883	2.21579	2.18886	2.29446	2.14883	2.34352	2.29116	2.33616	2.33253
Cdk2ap2	2	1.81163	1.95278	1.92167	1.71891	1.48079	1.89662	1.51894	1.65377	1.53036	1.81781	1.47511	1.85245	1.7489	1.80309	1.75111
Atp1a1	2	1.56266	1.68446	1.55065	1.35046	1.22649	1.48008	1.51218	1.54199	1.49448	1.1438	1.16748	1.28193	1.2341	1.35343	1.41102
Ebpl	2	0.114719	0.0850304	0.0492138	-0.18484	-0.532097	-0.243348	-0.365688	-0.296721	-0.435655	-0.0972306	-0.373595	-0.156557	-0.14451	0.103695	0.0527919
Crip1	2	1.99279	1.95923	1.94958	1.64633	1.46528	1.78993	1.66605	1.66796	1.65097	1.51818	1.20062	1.6018	1.7231	1.9247	1.86315
Acaa2	2	1.02904	1.05404	1.05987	0.166936	0.102737	0.433822	0.207425	0.282313	0.207669	0.610641	0.491093	0.725628	0.684995	0.640775	0.572612
Galnt12	2	0.411939	0.365943	0.295974	-0.0609047	-0.0649626	-0.144269	-0.38871	-0.311192	0.207912	0.132243	0.0237058	0.0585182	0.166694	0.195027	0.0530304
Cd8b1	2	2.3548	2.33982	2.33616	2.22419	2.10976	2.21579	2.13934	2.20213	2.15123	2.27503	2.14644	2.29116	2.23275	2.14644	2.14169
Ppt1	2	1.57324	1.68742	1.58485	1.26108	1.19428	1.09174	1.28628	1.48652	1.27653	1.55463	1.23666	1.51218	1.60611	1.30951	1.01858
Macf1	2	1.93699	1.74671	1.92016	1.46459	0.967485	1.45904	1.49375	1.63898	1.44131	1.64081	1.43262	1.76225	1.87962	1.77823	1.667
Gnai2	2	2.30792	2.29779	2.29116	2.22137	2.15852	2.25038	2.09243	2.15852	2.12092	2.18886	2.09243	2.28141	2.27187	2.27821	2.22419
Sbk1	2	0.410643	0.493782	0.296223	-0.0406289	-0.0802496	0.259329	0.0721263	0.366197	0.227183	-0.0764262	-0.449581	0.031332	0.042298	0.120716	0.0843132
Gpsm2	2	-0.397718	-0.101061	-0.0993851	-0.746871	-0.966344	-0.511895	-0.631733	-0.378453	-0.661981	-0.566169	-0.542556	-0.363397	-1.02985	-0.530725	-0.680483
Gzma	2	1.60784	1.56185	1.64081	0.738083	0.783911	1.18077	0.875336	1.0939	0.539246	0.94901	0.873241	1.47299	1.08057	1.10832	1.15626
Ctsd	2	1.32196	1.26003	1.17126	0.910472	0.594928	0.939337	0.668818	0.816726	0.666734	1.00546	0.477432	1.12341	1.09912	1.1972	0.961795
Acot2	2	0.500792	0.532646	0.622453	0.293486	0.0912484	0.259822	0.0079807	0.396171	0.274388	0.264507	-0.0924446	-0.0458749	0.209617	0.19527	-0.249487
Spn	2	1.65004	1.75221	1.56024	1.48796	1.32139	1.5092	1.61307	1.62455	1.65283	1.36302	1.12476	1.3832	1.62903	1.621	1.64818
Cd3e	2	2.32181	2.28789	2.29446	2.09456	1.98419	2.10319	2.23564	2.14169	2.17092	2.01588	1.99628	2.14169	2.21579	2.28141	2.16592
Tbc1d22b	2	0.316698	0.473165	0.326482	0.169594	-0.218391	0.172494	0.0496908	-0.4409	-0.206939	0.142103	-0.130081	0.289509	0.236972	-0.0179871	0.105132
2310067B10Rik	2	0.298215	0.280578	-0.122156	0.288764	-0.386655	0.115439	-0.293984	-0.462003	-0.161141	0.00416899	-0.106809	0.0965126	0.170802	0.350954	0.383063
H2-Ab1	2	1.36362	1.28901	1.85644	1.21395	1.00863	1.21495	0.344375	0.950132	0.362124	0.941933	0.491362	1.18798	0.919524	0.922072	1.14885
Pycard	2	1.10393	1.08614	0.995638	0.540073	0.431468	0.743726	0.440638	0.697094	0.680784	0.944535	0.701048	0.911915	0.82039	0.706847	0.61179
D8Ertd82e	2	1.00034	1.03594	0.994075	-0.0862259	-0.133205	-0.392566	0.614665	0.158487	0.437752	-0.407794	-0.279339	-0.397976	0.298215	0.0886173	0.1926
Sepn1	2	-0.494052	-0.519241	-0.202317	-0.940078	-0.943419	-1.17221	-1.15626	-0.716976	-0.712363	-1.02581	-1.15347	-0.741842	-0.407794	-0.213027	-0.55613
Ccl5	2	2.24442	2.14883	2.24739	2.12318	1.8355	2.13466	2.11642	2.18109	2.01045	1.96086	1.51218	2.06555	2.28464	2.25338	2.27821
Sema4a	2	1.42798	1.40014	1.43595	0.793339	0.612365	0.774551	0.34109	0.37334	0.400297	0.847372	0.504847	0.996812	0.815397	0.790731	0.846349
Bin1	2	1.21844	1.2901	1.24904	0.789104	0.734335	0.992125	0.941191	0.806461	1.09044	0.862824	0.604338	0.951255	1.00113	0.906513	0.89935
Tox	2	0.576264	0.246048	0.377174	-0.138254	-0.255882	0.0989063	-0.170077	0.290006	-0.00941012	-0.0804886	-0.0888565	0.0220378	0.21766	0.242366	-0.120237
Cd2	2	2.17344	2.22137	2.18109	1.90679	1.78522	1.88664	2.00509	2.07162	2.02876	1.75777	1.56915	1.78757	1.90386	1.96249	1.90973
Rcn3	2	0.662278	0.750339	0.61841	0.223518	-0.272904	0.398233	0.072604	-0.0175106	0.158728	0.202317	-0.269691	0.403397	0.179027	0.475564	0.397976
Arhgap4	2	1.45491	1.38943	1.51668	1.03676	0.803496	1.08399	0.998772	1.21994	1.07206	1.24541	0.881643	1.37703	1.26903	1.13106	1.14196
Eml3	2	1.4508	1.48222	1.42864	0.926454	0.947516	1.1185	0.970533	0.68379	0.752234	1.0649	1.07122	1.0708	1.12925	1.05987	1.127
Ctsw	2	1.56024	1.62188	1.54749	1.09607	1.14701	1.14655	0.803167	0.856275	0.771981	1.28464	1.24489	1.38382	1.0926	1.25687	1.29891
Itgb7	2	1.75332	1.69239	1.73264	1.07758	0.701657	1.16279	0.981657	0.978192	0.857307	1.40078	1.1185	1.42732	1.36182	1.44876	1.34573
Rgs10	2	1.47724	1.49594	1.50697	1.03717	0.662278	1.22953	1.22447	1.31911	1.22598	1.22045	0.683489	1.25373	1.25268	1.39887	1.36483
Rfx2	2	0.0413442	0.281321	0.363142	-0.641653	-0.507284	-0.562258	-0.729042	-0.264013	-0.919887	-0.0802496	-1.0234	-0.206695	-0.667627	-0.196727	-0.186779
Zfp36l2	2	1.8727	1.86046	1.86995	1.60871	1.26903	1.64265	1.48151	1.68151	1.54043	1.47653	1.13332	1.45835	1.58485	1.83678	1.73909
Zfp61	2	-0.82775	-0.46997	-0.518424	-0.562816	-0.780676	-0.520332	-1.15533	-0.914807	-1.09564	-0.731841	-0.816062	-0.705318	-0.6239	-0.627667	-0.762071
Klk8	2	1.2532	1.41945	1.38444	0.897211	0.742784	0.996029	0.941933	1.15672	0.937487	0.784883	0.355519	0.91336	0.725628	0.90221	0.832794
Cd7	2	1.68151	1.56915	1.57407	1.36182	0.765579	1.54828	1.14655	1.33637	0.913722	1.5716	0.89117	1.72945	1.41037	1.33811	1.23974
Frat2	2	0.976272	1.05072	1.17173	0.816062	0.292989	0.816394	0.492437	0.965585	0.884105	0.631442	-0.120477	0.961795	0.52689	0.665544	0.377685
Sema4d	2	1.38134	1.33404	1.2275	1.19768	1.02259	1.23717	0.818057	0.996029	0.876384	1.34928	1.26214	1.4923	1.26214	1.13968	1.25635
Mpnd	2	0.487066	0.60806	0.601196	0.266975	-0.0251356	0.0917269	-0.148603	0.210834	0.193328	-0.184355	-0.119997	0.13657	-0.0699768	0.0625755	0.0320471
Tsc22d3	2	1.19136	1.29394	1.26584	0.769417	0.27711	0.812411	0.396687	0.714821	0.253667	0.512166	-0.163796	0.615529	0.432776	0.665842	0.346145
Antxr2	2	0.0640077	-0.00964836	-0.301953	-0.813074	-0.750023	-0.492168	-0.525248	-0.651341	-0.0294253	-0.75889	-0.730285	-0.756033	-0.320708	-0.191144	-0.27241
Them6	2	-0.248504	-0.0914877	-0.0711709	-0.58444	-0.567008	-0.708989	-0.503224	-0.790405	-0.536218	-0.605769	-0.0601887	-0.506742	-0.646049	-0.235748	-0.360853
mtAtp8	2	1.82658	1.80067	1.86451	1.47582	1.36182	1.34162	1.49085	1.36001	1.45012	1.31119	1.25477	1.29836	1.38943	1.73051	1.68545
S100a11	2	1.8228	1.86586	1.77592	1.68742	1.51218	1.73264	1.72416	1.86995	1.71996	1.58151	1.16232	1.62188	1.92927	1.956	1.956
Fcer1g	2	0.576546	0.642824	0.481708	0.0217995	0.386142	0.4409	-0.311442	0.011316	0.127679	0.135849	0.356026	0.560585	0.951255	1.02501	0.893653
Arl6ip5	2	1.45559	1.46181	1.20948	1.07929	0.761115	1.00665	1.0582	1.09738	0.966344	0.936379	0.712977	1.0499	1.14977	1.12565	0.932324
Ier5	2	1.22699	1.25582	1.20602	0.870802	0.987071	1.06112	0.838536	0.824399	0.796934	0.804484	0.489481	0.984361	0.783263	0.815065	0.839213
Nkg7	2	2.06354	2.0177	1.96086	1.50623	1.81286	1.39634	1.33057	1.32482	1.30782	1.64725	1.84456	1.64449	1.76451	1.83421	1.85113
AB124611	2	1.9024	1.88947	1.82785	1.56024	1.16984	1.66509	1.20209	1.31968	1.3481	1.69339	1.30168	1.8355	1.57819	1.5467	1.56671
Prex1	2	0.808771	0.782292	0.854558	0.455123	0.1527	0.313443	0.36416	0.0597114	0.313693	0.597205	0.163555	0.641068	0.672099	0.673294	0.5409
Sertad1	2	0.102977	0.353743	0.356026	-0.142344	-0.397718	-0.0802496	-0.354757	-0.0413442	-0.17322	-0.444316	-0.605769	-0.310692	-0.515701	0.0227527	-0.203046
Ier2	2	1.50549	1.57324	1.71996	1.17221	1.23615	1.42996	1.23615	1.33695	1.26266	0.767816	0.766537	1.19185	0.993685	1.25008	1.29174
Bin2	2	2.06555	2.03818	2.07777	1.86046	1.71683	1.86586	1.70346	1.87546	1.77018	1.8618	1.56671	1.84981	1.89089	1.89662	1.81286
Cep164	2	0.216928	0.4409	0.526342	-0.0766651	-0.230852	-0.235013	0.100582	0.0120308	-0.0694992	0.318953	-0.368746	0.470236	-0.0277571	0.307693	0.272904
Slamf1	2	-0.348422	-0.27612	0.0821617	-0.588968	-0.680183	-1.20701	0.168869	-0.189203	-0.000119114	-0.557521	-0.736833	-0.629408	-0.0275187	0.054939	0.273152
Tle3	2	0.916982	0.919887	0.892943	0.340333	0.692848	0.417131	0.520605	0.324974	0.443001	0.545871	0.289509	0.639898	0.645756	0.628537	0.585571
Rasgrp2	2	1.29284	1.32942	1.27438	0.47503	0.396171	0.701657	0.313693	0.622453	0.330756	0.56533	0.246048	0.60978	0.584158	0.627376	0.51271
Sema4b	2	0.458295	0.729974	0.796934	0.262534	0.0501679	-0.168385	-0.0156045	0.130561	0.281321	-0.0496908	-0.134887	0.323217	0.148122	0.132243	0.0790546
Mt2	2	-0.430684	-0.74404	0.346904	-0.769737	-0.999164	-1.33231	-0.830437	-1.78055	-0.756985	-0.837521	-1.13061	-1.23258	-1.43528	-0.899707	-0.931221
Psen2	2	0.942304	1.24696	0.732464	0.514069	0.130321	0.782939	0.747816	0.56533	0.816726	0.802839	0.549469	0.930119	0.968246	0.740902	0.510266
Smpdl3a	2	1.18365	1.03066	1.05404	0.641653	0.133685	0.835155	0.46439	1.05031	0.686502	0.819723	0.235503	0.897923	1.03391	1.09651	0.889754
Pcbd2	2	0.863862	0.979346	0.831447	0.55947	0.51108	0.410125	0.359328	0.234278	0.337558	0.924261	0.765259	0.686803	0.821725	1.00863	0.816726
Wdr95	2	-0.406758	-0.662574	-0.710828	-1.51517	-1.55304	-1.33173	-1.2553	-0.679583	-0.918434	-1.97574	-1.23666	-0.960282	-0.681685	-0.401072	-0.585854
Folr4	2	0.435655	0.753183	0.733088	-0.539522	-0.225717	-0.640483	0.537869	0.596351	0.729353	-0.184113	0.15029	0.625637	0.847372	0.94677	1.03269
Hvcn1	2	0.681685	0.83583	0.482243	0.280082	-0.0640077	0.299461	0.43749	0.349435	0.153423	0.566448	0.0613821	0.580488	0.554462	0.636685	0.618987
Arl4a	2	0.278596	0.164279	0.464655	0.0325238	-0.331008	-0.242121	-0.2838	-0.0874216	-0.501332	-0.334029	-0.300458	-0.15921	-0.110644	-0.108247	-0.0585182
Gab3	2	0.0465903	0.175881	0.177332	-0.403397	-0.603195	-0.732776	-0.536218	-0.438538	-0.501062	-0.0492138	-0.65488	-0.331511	-0.0437287	-0.157522	-0.57177
Mical1	2	0.910111	0.947143	0.792034	0.515973	0.299959	0.619853	0.565609	0.65488	0.63377	0.555018	0.225961	0.41168	0.781969	0.661981	0.634062
Sfxn3	2	1.4737	1.39445	1.52425	1.57242	1.12162	1.56104	1.50549	1.63353	1.57736	1.04249	0.745297	1.2532	1.6894	1.7489	1.50771
Flot2	2	0.365433	0.441951	0.363651	-0.0237058	-0.286033	0.249241	0.137773	-0.145954	-0.0814446	-0.0406289	-0.311942	-0.0453979	-0.0888565	0.195999	-0.106809
BC033916	2	-0.14451	-0.497014	-0.6072	-0.731841	-0.749077	-0.241875	-1.36665	-0.83111	-0.995247	-0.850104	-1.02259	-0.467577	-0.860407	-0.507013	-0.593791
Cpm	2	0.869758	0.841927	0.944163	0.45618	0.271421	0.710522	0.0776209	0.578798	0.564491	0.37743	-0.190659	0.473964	0.4919	0.578798	0.618122
Add3	2	1.45697	1.52273	1.48724	1.14747	0.877784	1.13015	1.25897	1.33346	1.10349	1.33346	0.814069	1.426	1.36001	1.10217	1.0708
Acap1	2	1.03962	1.10568	1.1114	0.378197	0.238688	0.351715	0.352475	0.375639	0.372318	0.710215	0.711442	0.886926	0.662278	0.732464	0.744983
Sox13	2	0.217416	-0.251208	0.468108	-0.408053	-0.725318	-0.440113	-0.181932	-0.0869433	-0.385628	-0.134647	-0.158004	-0.373595	0.718825	0.444579	0.417131
Ahnak	2	0.873939	0.757619	0.92682	0.0504064	-0.285785	0.343111	0.34488	0.697397	0.409088	-0.0635303	-0.261547	0.266234	0.886926	0.881643	0.926088
Arhgef1	2	2.084	2.02136	2.10537	1.92622	1.78172	1.96249	1.97239	2.04008	1.88947	1.77247	1.8203	1.93081	1.97742	2.042	1.94799
Hsd11b1	2	0.871498	0.927918	1.00152	-0.09747	-0.540349	-0.384089	-0.16283	-0.714513	-0.0079807	0.0675889	-0.0735594	0.282313	0.0430133	-0.146677	-0.0465903
Nod1	2	0.154869	0.310692	0.252929	-0.234768	-0.516245	-0.226694	-0.437752	-0.218879	-0.102498	0.0876607	-0.378453	-0.0855086	0.319454	0.265494	0.0163193
Matk	2	0.00845717	0.196484	0.0425364	-0.344122	-0.540073	-0.298963	-0.211322	-0.325728	-0.281817	-0.215952	-0.368236	0.0334772	-0.0396753	0.0941195	-0.141862
Plin3	2	0.728421	0.704097	0.648693	0.615817	-0.141622	0.474231	0.174671	0.250962	0.0344307	0.365943	0.215465	0.679883	0.588401	0.244084	0.0382448
Oxct1	2	1.20013	1.11583	1.06826	0.596635	0.158728	0.731841	0.691637	0.781322	0.573173	1.03147	1.05612	0.955383	0.970533	1.11761	1.08271
Racgap1	2	1.11939	1.17032	1.16279	0.577108	0.374106	0.8525	0.600055	0.579079	0.472099	0.978961	0.997987	0.617545	0.839891	0.850104	0.743412
Stx17	2	-0.206939	-0.00845717	0.000119114	-0.2201	-0.428855	-0.271421	-0.407794	-0.595782	-0.817059	0.175397	-0.330253	-0.229139	0.0523148	-0.204992	-0.364415
Arrb2	2	1.56834	1.52883	1.59411	1.0528	0.970151	1.00704	1.10964	1.1507	0.867674	1.107	0.970533	1.21744	1.31401	1.15672	1.16326
Gm11517	2	-0.474497	-0.455915	-0.501332	-0.710522	-0.667925	-0.930119	-0.851473	-0.503764	-0.75635	-1.02541	-1.08872	-0.929018	-0.832794	-0.778738	-0.706235
2310045N01Rik	2	0.614377	0.663465	0.628827	0.257113	0.125517	0.290255	0.0408674	-0.0136985	-0.192357	0.288516	0.29971	0.314945	0.288019	0.64019	0.606055
Trp53i11	2	1.41879	1.43195	1.29394	0.964067	0.823395	1.21994	0.868021	0.729353	0.603195	0.790731	0.782616	1.32827	1.14288	1.18557	1.17268
Sgk1	2	1.1145	1.08915	1.02099	0.374362	0.247767	0.576264	0.186294	0.473697	0.246784	0.552519	-0.186051	0.954255	0.403397	0.481708	0.407794
Pde6d	2	0.871846	0.923166	0.694969	0.669414	0.53842	0.497014	0.60034	0.343364	0.646636	0.334533	0.100343	0.603767	0.675986	0.638437	0.763664
Atp2a3	2	1.70754	1.5092	1.31571	0.393081	0.400814	0.497284	0.457237	0.828085	0.704402	0.945652	0.711749	0.864554	1.13513	0.744983	0.556408
Zfp36	2	1.3028	1.14793	1.32769	0.501062	0.203532	0.634936	0.429116	0.555574	0.29971	0.61409	0.223518	0.64019	0.468108	0.698309	0.63028
Cuta	2	1.34515	1.33753	1.38258	1.06406	0.851815	1.10568	0.865246	0.770378	0.786829	1.16607	1.0708	1.1114	1.0466	1.26319	1.23717
Nsg2	2	1.71579	1.65377	1.65097	1.21794	1.03594	1.35224	0.739022	1.01379	0.999556	1.44401	1.17791	1.37457	1.39256	1.36182	1.28085
Trim13	2	-0.484921	-0.11352	0.209617	-0.574297	-0.549192	-1.56915	-0.562537	-0.17322	-0.953129	-0.65813	-0.781322	-0.362888	-0.714513	-0.898993	-0.719442
2610019F03Rik	2	1.07971	1.1013	1.25373	0.836506	0.406241	1.01938	0.764621	1.08915	0.891879	0.517062	-0.185809	0.546147	0.705624	0.769096	0.6072
Bcl2	2	1.75888	1.62011	1.69139	1.18653	0.988624	1.02501	1.09955	1.16092	0.994856	1.42206	1.45835	1.2685	1.39697	1.22548	1.087
Fgf13	2	0.470502	0.524155	0.595213	-0.0723651	-0.153664	-0.0616207	0.160899	0.172011	0.114719	0.223274	0.0351458	0.0642464	-0.0809666	0.117837	0.145232
Gng2	2	0.903284	0.851815	0.803496	-0.0601887	-0.192843	-0.0797716	0.0220378	0.350701	-0.247521	0.568967	0.467842	0.750339	0.566728	0.647517	0.641653
Lgals1	2	1.70245	1.79587	1.74234	0.746556	0.662574	0.876035	0.65311	0.538145	0.756033	0.920251	0.844306	0.847372	1.22497	1.42534	1.36121
Sidt1	2	1.28846	1.35046	1.37887	0.792687	0.745612	0.707459	0.592371	0.655175	0.60091	0.980501	0.506471	0.950132	0.814733	0.783911	0.606341
Dennd4c	2	-0.121196	-0.379477	-0.588401	-0.989789	-0.964067	-1.07801	-1.00823	-0.789104	-0.730908	-0.686803	-1.06196	-0.66852	-0.595497	-0.545594	-0.532097
2900008C10Rik	2	0.0382448	0.286281	0.253421	0.217904	-0.302951	-0.572331	-0.202803	-0.325477	-0.730596	-0.373851	-0.226205	-0.252191	0.104414	0.374873	0.302701
Cisd3	2	0.395398	0.238443	0.177574	-0.165486	-0.0989063	-0.110164	-0.319203	-0.376407	-0.519514	-0.0198933	0.0917269	0.131042	-0.0241824	0.184355	0.15921
BC017158	2	0.405982	0.51108	0.487602	0.0656788	-0.120477	-0.0996245	0.0783377	0.467577	0.413236	-0.387169	0.211322	0.14451	0.420512	-0.122636	0.289013
Ethe1	2	0.761752	0.80251	0.672995	0.401072	-0.051122	0.347916	0.360853	0.59692	0.12984	0.358057	0.168869	0.519514	0.578798	0.612077	0.563374
Tspan32	2	-0.0642464	-0.18387	0.170319	-0.641068	-0.854558	-0.429638	-0.318953	-0.0625755	-0.306944	-0.0194167	-0.65429	-0.00821894	0.446947	0.212052	-0.0360993
Pglyrp2	2	1.42403	1.25477	1.31063	0.822393	0.703792	0.997204	0.933429	0.974355	0.686803	1.23156	0.821057	1.24852	0.916982	1.00586	0.916982
Itgax	2	-0.233544	-0.0745149	-0.14764	-0.602909	-0.703487	-0.907232	-0.32975	-0.132003	-0.281569	-1.2912	-1.20602	-0.55613	-0.183386	-0.162348	0.373084
Mta3	2	1.10305	1.10393	0.944535	0.3177	0.088139	0.513525	0.390252	0.299959	0.276615	0.538971	0.375895	0.624479	0.545318	0.749707	0.757619
Ephb6	2	-0.631442	-0.644876	-0.978961	-1.18702	-1.21794	-1.39193	-1.58234	-1.1288	-1.21544	-0.588684	-0.881994	-0.918434	-0.588401	-0.883049	-0.621875
Cirbp	2	1.15765	1.26161	1.25845	1.11096	0.960282	1.23666	1.05031	1.16937	1.0466	0.822727	0.287771	0.96293	0.800539	0.889754	0.736208
Snhg8	2	1.04618	1.11052	1.107	0.650753	0.488139	0.665842	0.651931	0.726868	0.662278	0.57149	0.438014	0.578798	0.553351	0.777126	0.66852
Slc25a40	2	-0.218635	-0.421033	-0.222541	-0.414015	-0.779061	-0.467577	-0.613227	-1.00625	-0.816394	-0.739962	-0.871498	-0.668222	-0.479302	-0.638437	-0.723769
Pdlim2	2	0.4785	0.676884	0.397202	0.141622	0.114959	0.308442	-0.0206081	0.0728428	0.115439	0.201101	0.300458	0.389738	0.247521	0.268703	0.305695
Klf6	2	1.8355	1.85511	1.89806	1.58401	1.21894	1.49303	1.52349	1.50771	1.49303	1.37949	1.01818	1.21844	1.48008	1.31911	1.21544
4921524J17Rik	2	0.323719	0.294979	0.753816	0.103456	0.357296	0.579079	0.09077	0.404172	0.366707	-0.153905	-0.487334	-0.019655	0.140419	0.000833796	0.0351458
Flt3l	2	0.59749	0.465983	0.704097	-0.230118	-0.292243	-0.167177	-0.363397	-0.216928	-0.352475	-0.120716	-0.215708	-0.0900524	-0.222053	-0.258344	-0.212783
Jakmip1	2	1.36847	0.998772	1.06868	0.879537	0.342353	0.890108	0.923895	1.20948	0.794318	0.726248	0.392824	0.8649	1.17696	1.00982	0.894009
Foxo1	2	1.78639	1.75665	1.74671	1.42864	1.30614	1.4474	1.41166	1.55543	1.42206	1.5319	1.28682	1.55863	1.48294	1.49959	1.23003
Hist1h1c	2	0.306444	0.5503	0.519787	-0.210834	-0.808771	-0.200858	-0.0852695	0.179511	-0.320206	-0.394111	-0.72006	-0.130561	-0.203289	-0.122396	-0.57514
Ephx1	2	0.971678	0.984747	1.03269	0.543384	0.283552	0.38871	1.00231	1.14839	1.20209	0.262287	0.103935	0.439063	1.15905	1.2075	1.30002
Acyp1	2	0.342606	0.552241	0.383063	0.050645	-0.309442	-0.000595568	-0.0673501	-0.0981881	0.383576	0.125998	-0.329498	-0.161623	0.180964	0.32799	0.250716
Tmem108	2	0.57514	0.606341	0.592371	-0.0926839	-0.557243	-0.0661563	-0.237953	-0.159934	-0.319955	0.349941	-0.220832	0.382295	0.182901	0.293735	0.197942
S100a6	2	1.19573	1.09912	1.06322	0.610067	0.339828	0.783587	0.701657	0.939337	0.517062	0.660795	0.18387	0.803496	1.21994	1.31627	1.34987
1110054M08Rik	2	-0.390252	-0.556686	-0.107289	-1.35582	-0.778416	-1.2901	-1.00665	-1.60094	-1.28628	-0.970533	-0.962551	-0.837521	-0.815729	-0.850788	-0.886926
Gadd45a	2	0.111842	0.22132	0.523608	-0.446947	-0.667329	-0.298464	-0.166694	-0.748131	-0.708683	-0.386398	-1.17886	-0.357549	-0.167177	-0.279091	-0.537594
Sit1	2	0.533744	0.778416	0.441951	-0.407535	-0.611503	-0.419211	-0.916619	-0.787804	-1.09217	-0.366707	-0.339323	0.0804886	-0.284544	-0.352475	-0.399523
Rab37	2	0.395914	0.534569	0.455915	-0.333022	-0.362633	-0.0929231	-0.436703	0.0401521	0.0108396	0.280825	-0.20183	0.272163	-0.110404	0.00107202	-0.183144
Dyrk2	2	0.345892	0.594076	0.558077	0.0258505	-0.125998	0.156316	-0.0258505	0.028472	0.187991	0.0919661	-0.11424	0.0926839	0.0101248	0.151495	-0.10633
Chst10	2	0.534019	0.725318	0.33277	-0.0714097	-0.611216	-0.115918	-0.490556	-0.159693	-0.292989	-0.0711709	-0.193085	0.000119114	-0.0936409	0.108726	0.0310937
2610301B20Rik	2	-0.143547	-0.0365761	-0.0515991	-0.640775	-0.42781	-0.0656788	-0.612939	-0.456708	-0.912638	-0.226694	-0.367726	-0.115199	-0.237217	-0.184355	-0.414015
Fut8	2	0.480371	0.166211	0.0530304	-0.310942	-0.285289	-0.327738	-0.0370528	0.0840741	-0.367726	-0.254405	-0.272657	-0.242366	0.089574	0.252683	0.09747
Hopx	2	0.557521	0.409866	0.357042	-0.298963	-0.0279954	-0.0558934	0.116878	0.0487368	-0.148363	-0.241385	-0.114	0.0745149	0.328995	0.435917	0.503764
Zfp414	2	0.511623	0.688916	0.38332	0.218391	0.126958	0.130321	0.101061	0.0733206	-0.0919661	0.590952	0.305695	0.235992	0.276863	0.365179	0.264013
Yipf1	2	0.621875	0.537319	0.82775	0.378965	0.362124	0.4299	0.149085	0.0912484	0.0718874	0.467311	0.386142	0.201344	0.45301	0.301205	0.341595
Bbs9	2	0.233788	0.486261	0.483314	-0.147158	-0.692242	-0.0989063	-0.254405	-0.172011	-0.236972	0.126238	-0.653994	-0.143066	0.0683052	-0.130081	0.00202493
Cst7	2	0.991346	0.924991	0.871498	0.421293	0.534569	0.300208	0.502683	0.262534	0.25662	0.532921	0.664356	0.426245	0.88481	1.01698	0.974738
Pik3cg	2	-0.0170341	0.0592341	-0.088139	-0.394626	-0.601196	-0.745297	-0.561142	-0.648105	-0.570648	-0.509452	-0.769417	-0.740588	-0.357042	-0.392824	-0.26278
Trpv2	2	0.517062	0.625637	0.492975	0.107528	-0.349941	0.0599501	-0.00607484	0.352222	-0.148122	0.180964	-0.26352	0.252929	0.383576	0.503764	0.488407
Tmem9	2	0.369766	0.43985	0.438801	-0.206695	-0.125757	0.107289	-0.12888	0.244084	0.248504	0.163555	0.174187	0.178301	-0.031332	0.271421	-0.00821894
Ttc7	2	0.484385	0.59152	0.404689	-0.0065513	-0.272163	0.130561	-0.273646	-0.246784	-0.123117	0.176848	-0.11376	0.348422	0.26278	0.283552	0.0515991
Lair1	2	-0.462533	-0.314444	-0.606055	-0.956511	-1.48868	-1.71579	-1.42469	-0.871498	-1.2841	-0.933429	-0.945279	-0.60806	-0.690729	-1.1114	-1.18702
Mfhas1	2	0.738396	0.730908	0.938227	0.348928	0.267962	0.407276	0.506742	0.826073	0.574578	0.503764	0.409606	0.363651	0.545594	0.236727	0.351461
Otud1	2	0.496475	0.702877	0.56533	0.31795	-0.308942	0.372829	0.378709	0.593223	0.237217	0.196727	-0.377685	0.136811	0.33277	0.338566	0.288516
Galnt10	2	0.890816	0.895431	0.919524	0.250962	-0.191629	0.338062	-0.0757095	-0.083596	0.0191785	0.37334	-0.133685	0.509452	0.227183	0.447737	0.174187
Hadh	2	0.681084	0.860062	0.685597	0.323719	0.268209	0.271421	0.315445	-0.0831178	-0.135609	0.469438	0.66495	0.515429	0.315946	0.517606	0.664059
Stx2	2	0.214489	-0.0453979	0.48385	-0.337558	-0.633479	-0.248504	-0.253421	-0.567567	-0.350701	-0.273893	-0.613802	-0.151495	-0.022991	-0.149808	-0.230607
Zmiz1	2	0.89117	1.05031	0.95388	0.260069	0.342606	0.121916	0.0425364	0.483314	0.295477	0.428855	0.522788	0.309692	0.503764	0.352475	0.360599
Anxa2	2	0.594928	0.670905	0.61409	0.483046	0.4409	0.502683	0.192843	0.463329	0.230118	-0.170077	-0.0690216	-0.0332388	0.384089	0.648399	0.607487
3110001D03Rik	2	0.894719	1.02541	0.950132	0.436179	0.576546	0.389995	0.450372	0.319705	0.428071	0.530451	0.536769	0.576546	0.431468	0.556408	0.620431
Nme4	2	0.727489	0.815729	0.878835	0.116878	0.268456	0.432514	0.0852695	0.377174	-0.0260889	0.102737	0.466248	0.0344307	0.535118	0.993685	0.861442
Nucb2	2	-0.560863	-0.935272	-0.728421	-0.849763	-0.792034	-0.843286	-1.42403	-1.27653	-1.57902	-0.903284	-1.50106	-0.989012	-0.761752	-0.839552	-0.916256
1110019D14Rik	2	-1.37518	-1.7231	-1.55065	-1.59581	-1.54907	-1.64356	-3.23055	-2.87139	-2.93585	-2.23275	-1.77362	-1.55863	-2.06757	-1.33404	-1.51969
Acss2	2	0.835155	0.745297	0.814401	0.295228	-0.245557	0.413755	0.135368	0.122156	0.308692	0.517334	0.125517	0.599769	0.429116	0.517879	0.484921
Cd226	2	0.952754	1.03554	1.04783	0.616969	0.599484	0.385885	0.198914	0.459089	0.21766	0.879186	0.639021	0.799555	0.813737	0.822727	0.638145
5730408K05Rik	2	-0.00226316	0.109925	-0.145473	-0.372574	-0.323468	-0.760797	-0.39746	-0.621297	-0.292492	-0.532371	-0.474764	-0.536493	-0.43985	-0.254651	-0.197942
Bscl2	2	1.18125	1.08228	1.10436	0.541452	0.416612	0.667032	0.548638	0.692242	0.549469	0.673294	0.4065	0.897211	0.828085	0.876384	0.887632
Dusp10	2	0.744668	0.675088	1.06448	0.18387	-0.354504	0.181448	0.169835	0.360853	-0.28033	-0.0783377	0.0251356	0.0671113	-0.26895	-0.161623	-0.185809
Runx1	2	0.467577	0.499712	0.310942	-0.121916	-0.349688	-0.148844	-0.252929	-0.0609047	-0.609207	-0.0179871	-0.425984	0.0473058	0.242366	0.206939	0.137773
Baiap3	2	0.611216	0.361616	0.369511	-0.465186	-0.808111	-0.165969	-0.416092	-0.200858	-0.336045	-0.0917269	-0.63057	-0.259329	0.279091	0.0673501	0.0256122
Smim4	2	0.854558	0.982429	0.887985	0.462533	0.403655	0.228895	0.615241	0.799883	0.536493	0.521969	0.665247	0.592087	0.561142	0.808771	0.829765
Ift140	2	-0.337558	-0.119997	-0.0788157	-0.206452	-0.529903	0.0819226	-0.746556	-1.12521	-0.515973	-0.480906	-0.351968	-0.137773	-0.302452	-0.277853	-0.269938
Sept9	2	0.96066	1.03228	0.914084	0.498902	0.332014	0.521151	0.434346	0.588118	0.608347	0.684694	0.600055	0.682286	0.785856	0.993295	0.987071
Armc3	2	-0.870106	-0.991346	-0.797261	-2.33253	-2.0556	-1.49594	-1.91418	-1.47088	-1.28247	-1.21246	-1.69139	-1.16796	-1.64818	-0.932324	-1.38011
Ly6g5b	2	-0.669414	-0.453538	-0.479836	-1.07546	-1.9247	-1.49521	-1.42272	-1.27546	-0.657539	-1.10217	-1.49959	-1.04948	-1.43395	-1.78993	-1.42534
L1cam	2	-0.572893	0.0413442	-0.975505	-2.20483	-1.14977	-2.11866	-3.15306	-0.952004	-1.57819	-1.39193	-0.814401	-0.599769	-0.587269	-0.994466	-0.930486
Ccdc69	2	0.514885	0.731219	0.639898	0.214489	-0.10154	0.0101248	-0.362379	0.029902	-0.224495	0.291746	0.131763	0.356026	0.339576	0.4409	0.442476
Glb1	2	0.265987	0.172253	0.0287103	-0.11424	-0.254405	-0.350194	-0.370532	-0.391795	-0.280082	-0.265247	-0.494321	-0.145954	-0.268456	-0.307194	-0.339828
Cd5	2	1.12925	1.20013	1.1279	0.837182	0.671502	0.796934	1.24076	1.19817	1.17982	0.789429	0.501062	0.738083	1.04907	1.04331	1.07588
Cpt1a	2	0.127679	0.734647	0.671204	-0.125998	-0.349435	0.0694992	0.0683052	0.173704	-0.168385	0.291995	-0.328995	0.438538	0.429377	0.261301	0.487066
BC021614	2	0.726248	0.795952	0.908311	0.780352	0.470502	1.0649	0.170319	0.423898	0.379477	0.920615	0.437227	0.982429	0.66852	0.947516	0.933429
Pqlc3	2	-0.212296	-0.233544	-0.0780988	-0.472365	-0.505659	-0.42781	-0.869758	-0.869063	-0.335289	-0.57149	-0.508639	-0.646049	-0.405982	-0.323719	-0.0969913
H2-Q10	2	-1.28356	-0.850104	-0.627376	-1.92622	-2.05363	-1.43997	-3.09085	-1.76338	-2.79269	-1.59157	-3.49436	-1.6122	-1.1656	-1.26425	-1.25845
Fbxl2	2	-0.172253	-2.88641	-0.81939	-0.838875	-1.4858	-1.38755	-2.05955	-1.76225	-2.78112	-2.51009	-0.840909	-0.729664	-0.678683	-2.10537	-0.514885
Athl1	2	-0.306195	-0.555852	-0.154869	-0.629118	-0.824064	-0.605196	-0.765579	-0.523881	-0.812742	-0.757302	-1.17791	-0.88094	-0.844646	-0.864554	-0.589251
Cdkn2c	2	-0.0950767	-0.0878998	-0.0867042	-0.582463	-0.760797	-0.55947	0.0103631	-0.12936	-0.0661563	-0.0914877	-0.195756	-0.465983	-0.361616	-0.329498	-0.386142
Tmem189	2	0.108487	-0.0960339	-0.196727	-0.0222761	-0.211565	-0.38948	-0.64341	-0.591804	-0.683489	-0.769096	-0.271668	-0.175639	-0.319203	-0.10633	-0.188961
Apobr	2	-0.698309	-0.57739	-0.127438	-0.954255	-0.869758	-1.20356	-1.30951	-0.523062	-1.08786	-1.04413	-0.977807	-0.880589	-0.80251	-0.593223	-0.601196
Smox	2	0.14114	0.00941012	0.00250139	-0.00821894	-0.329498	-0.132243	0.131042	-0.0372912	0.333525	-0.33781	-0.918434	-0.250224	-0.0473058	-0.171286	-0.115439
Akap12	2	-0.134647	-0.779707	-0.372318	-1.16138	-1.5467	-1.98249	-1.42075	-0.867326	-2.72823	-0.902568	-1.0582	-0.455651	-0.982043	-1.08528	-0.832794
Gpr114	2	0.722222	0.637269	0.656652	-0.582181	-0.747501	-0.382038	-0.512438	-0.675986	-0.498093	0.257113	0.0711709	0.369256	-0.115918	-0.171044	-0.223029
Rasal1	2	-0.0991457	0.292492	-0.0862259	-0.205722	0.0604274	-0.4065	-0.512166	-0.321962	-0.201101	-0.357549	-0.578516	-0.849421	-0.0831178	-0.328995	0.0203698
Cited2	2	0.648693	0.587552	0.787154	0.341343	-0.217172	0.196241	0.193813	0.532646	0.0547004	0.116398	-0.419211	0.174187	0.293984	0.314694	0.0358609
Dusp1	2	1.16326	1.22801	1.50771	-0.158969	-0.396687	-0.126958	-0.404689	-0.120477	-0.431468	-0.768456	-0.997595	-0.606628	-0.54753	-0.571209	-0.544212
Actn2	2	0.773266	0.928651	0.762708	-0.187991	-0.54753	0.0106013	0.112561	0.0318087	0.0630529	0.17322	-0.328744	0.143066	0.431991	0.515701	0.274388
Clybl	2	0.0747538	0.217416	0.141862	-0.708071	-1.01698	-0.406241	-1.30782	-0.274636	-0.949384	-0.570648	-0.561421	-0.263027	-0.421033	-0.288764	-0.546977
Arsb	2	-0.617257	-0.370021	-0.416352	-1.26637	-2.05167	-1.20307	-0.825738	-1.19428	-1.45973	-1.32139	-0.839213	-1.06574	-0.734959	-0.460413	-0.497823
Ggh	2	0.0749927	0.054939	-0.0766651	-0.491362	-0.547254	-0.417131	-0.230607	-0.321711	-0.36416	-0.238688	-0.432776	-0.404948	-0.252929	-0.161141	-0.363651
1700097N02Rik	2	-0.0144133	-0.0144133	0.108966	-0.501872	-0.886573	-0.773908	-0.603195	-0.170077	-0.244329	-0.646636	-0.556964	-0.407535	0.305695	0.6072	0.72315
Rgs11	2	-0.517879	-0.110644	-0.241875	-1.07418	-1.43662	-0.758254	-1.00191	-0.61841	-0.811417	-0.636977	-1.1279	-0.72006	-1.58904	-0.661092	-0.718208
Acox1	2	0.0239441	0.160658	0.151013	-0.452746	-0.320959	-0.248013	-0.327235	-0.40857	-0.566448	-0.29274	-0.550023	-0.227917	-0.135368	-0.253421	-0.584723
Pag1	2	0.266481	0.130802	0.366452	-0.478767	-0.47503	-0.373595	-0.414534	-0.155351	-0.234523	-0.141381	-0.358311	-0.154146	-0.41168	-0.364415	-0.197699
Phf1	2	0.334533	0.230852	0.258837	0.0411058	-0.306944	0.0752316	-0.29971	-0.119757	-0.254159	-0.1296	-0.38332	0.159452	0.100582	-0.0917269	-0.0241824
Slc26a2	2	-1.3231	-0.989789	-0.727179	-1.59327	-2.04778	-1.64081	-1.90826	-1.5882	-1.8727	-1.21047	-1.17696	-1.00586	-1.19233	-1.6894	-1.58151
Cxcr4	2	0.679283	0.980501	1.02018	0.0943588	-0.306694	0.254159	0.595782	0.564212	0.350448	-0.232809	-0.485457	0.206695	0.837521	0.866633	0.690729
Rnf144a	2	0.505659	0.681084	0.44721	0.0573251	-0.382807	-0.177332	0.281321	0.265494	0.232564	0.407276	-0.321962	-0.141622	0.473431	-0.0103631	0.0360993
Dtwd2	2	-0.428594	-0.491631	-0.218879	-1.01898	-0.701352	-0.691334	-0.763983	-0.782292	-0.60806	-0.748446	-0.700439	-0.606341	-0.843966	-0.708377	-0.626507
Ppm1j	2	-0.739962	-0.778738	-0.463594	-1.26584	-1.05778	-1.80673	-1.10788	-0.674191	-1.36061	-0.901852	-0.996421	-0.938597	-0.539798	-0.625058	-0.409347
Snord104	2	-0.110404	-0.320708	-0.142584	-0.728731	-0.836168	-0.636102	-0.455387	-0.705318	-0.65547	-0.718825	-0.69983	-0.859028	-0.612365	-0.776804	-0.449844
Tgfbr3	2	-0.277358	0.0425364	-0.430684	-0.60034	-0.678083	-0.537044	-0.91336	-0.543936	-0.810755	-0.331763	-0.755716	-0.245066	-0.469704	-0.520332	-0.359328
Sept1	2	1.09781	1.12925	1.18461	0.864554	0.632897	0.762389	0.648693	0.746556	0.433822	0.911915	0.55474	0.877784	0.828421	1.1288	1.1689
Ifi30	2	0.0396753	0.0148898	0.528532	-0.0413442	-0.360853	0.0253739	-0.972824	-0.704708	-0.726248	0.0208464	-0.108487	-0.328492	-0.553907	-0.00702776	0.164279
Arhgef39	2	-0.410902	-0.625347	-0.208643	-0.743726	-3.4035	-0.247276	-1.41879	-2.65682	-1.27707	-1.80309	-1.17648	-1.16654	-0.829429	-1.68841	-0.966724
9030617O03Rik	2	0.118317	0.480371	-0.115679	0.0368144	0.663168	0.407794	-0.0890957	-0.0227527	0.133685	-0.397976	-0.755399	-0.11424	0.18484	0.306694	0.151736
Dcp1b	2	0.251208	0.16766	0.494052	0.0833569	-0.135368	0.207912	0.102737	0.362379	0.0900524	-0.458031	-0.357296	0.137773	0.161623	0.0098866	-0.0709321
Lipa	2	0.905794	0.82373	0.947516	0.494052	0.246048	0.574016	0.38332	0.471833	0.44642	0.556964	0.194299	0.563933	0.590669	0.700743	0.500792
Timp2	2	0.769417	0.800211	0.851131	0.38127	0.0301403	0.483314	0.325225	0.223762	0.155834	0.481441	-0.199157	0.363906	0.312192	0.358311	0.353743
Cchcr1	2	-0.989789	-0.641653	-0.935641	-0.767176	-1.29339	-1.02018	-1.90532	-1.26957	-2.68202	-0.748131	-1.01938	-1.22851	-1.0234	-1.03798	-0.859373
Coq10b	2	0.219856	0.120956	0.0382448	-0.411939	0.0442056	-0.185567	-0.190659	0.00416899	-0.0542233	-0.596351	-0.187991	-0.308193	-0.172253	-0.182175	-0.0965126
Klf11	2	-0.109445	0.167902	0.471034	-0.45169	-0.868715	-1.07333	-0.404172	-0.590669	-0.279091	-1.26372	-1.77247	-0.5467	-0.575702	-0.5617	-0.678983
S100a4	2	0.165728	-0.15921	0.0153663	-0.352729	-0.609207	-0.0537461	-0.656357	-0.319454	-0.412199	-0.530725	-0.931589	-0.444053	-0.0296637	-0.0704544	0.155592
Hilpda	2	-0.0370528	0.475297	0.268209	-0.110164	0.0234675	-0.259329	-0.152217	0.135849	0.224495	-0.397718	-0.156075	-0.1409	-0.201344	-0.241875	0.146436
Slc39a11	2	0.0442056	0.287771	-0.115439	-0.237708	-0.00369253	-0.156316	-0.133685	-0.197942	-0.0730817	-0.39746	-0.424419	-0.385372	-0.172011	-0.498632	-0.0728428
Mto1	2	0.068544	-0.118557	0.0778598	-0.248504	-0.25859	-0.0694992	-0.558077	-0.354504	-0.315946	-0.00869541	-0.371042	-0.523881	-0.399007	-0.27711	-0.188233
Fam117a	2	1.32769	1.24904	1.23308	0.907591	0.828757	0.995247	1.02099	1.00942	0.967865	0.873241	0.794645	0.884457	1.03554	1.22598	1.06784
Tnfsf10	2	0.0492138	-0.0134603	-0.0106013	-0.553907	-0.621875	-0.59152	-0.723769	-0.431207	-0.0652014	-0.324472	-0.33277	-0.140659	-0.240649	-0.175639	-0.26204
Snx30	2	-0.808441	-0.575983	-0.239914	-0.737458	-0.760161	-0.545871	-1.14931	-1.19088	-1.02823	-0.632024	-0.878835	-0.894009	-0.653699	-0.670607	-0.920979
Camkmt	2	-0.787804	-0.280578	-0.415053	-0.756667	-0.939708	-1.4923	-0.672398	-1.05904	-0.65429	-0.554462	-0.514341	-0.399781	-0.800867	-0.534569	-0.54366
Gm5547	2	0.423637	0.137051	0.259576	-0.560306	-0.835493	-0.569247	-0.801524	-1.05862	-0.704402	-0.406241	-0.905794	-0.333525	-0.420252	-0.670309	-0.578234
Adrb2	2	-0.251945	-0.0642464	0.115199	-1.18269	-0.92353	-1.07291	-0.971678	-0.497014	-0.987071	-0.984747	-1.01898	-0.784883	-0.452218	-0.453802	-0.650458
Dennd3	2	-0.604338	-0.553074	-0.895786	-0.987847	-2.04008	-1.07249	-1.36121	-1.2685	-1.45628	-1.39005	-1.68742	-1.79111	-1.08528	-1.5716	-1.5467
S1pr5	2	-0.516789	-0.109445	-0.271421	-1.77477	-1.34221	-1.24025	-1.03513	-0.641068	-0.444842	-1.35403	-1.54986	-0.703487	-0.799555	-0.483314	-0.465717
Cxcr3	2	0.804484	0.66852	0.645462	-0.00321607	-0.22132	-0.0819226	0.325477	0.106809	0.00488368	0.544489	0.063769	0.407794	0.639313	1.00349	0.927918
Gpd2	2	0.253667	0.25859	0.128159	-0.59436	-0.221076	-0.404948	-0.207425	0.288267	-0.178058	-0.238198	0.166211	-0.504305	0.094598	-0.240649	-0.199157
Rhob	2	-0.24482	0.194784	0.361616	0.14764	-0.432253	0.167177	-0.198671	0.0206081	-0.252929	-0.635519	-0.852843	-0.553629	-0.410643	-0.287274	-0.600625
Slc16a5	2	0.0874216	0.174187	0.102498	-1.09001	-1.48079	-1.38072	-1.56834	-1.75443	-1.27438	-1.12386	-0.994856	-0.318451	-1.22346	-1.33115	-1.17221
Loh12cr1	2	-0.0699768	-0.197699	0.201101	-0.370532	-0.381013	-0.517062	-0.466248	-0.495667	-0.411161	-0.540625	-0.596351	-0.318201	-0.361107	-0.519514	-0.524701
Zfand2a	2	-0.244329	-0.219367	-0.356026	-0.499982	-0.652225	-0.602052	-0.639605	-0.613802	-0.563374	-0.69679	-0.916982	-0.820056	-0.733711	-0.695576	-0.660795
Synj2	2	-0.822059	-0.691637	-0.65961	-1.50623	-1.24076	-1.38011	-0.625347	-1.18991	-0.946024	-1.35224	-1.03839	-1.18846	-0.921707	-0.482779	-0.751286
Dnajb9	2	0.137532	0.0673501	0.319454	-0.581335	-0.431468	-0.568127	-0.509995	-0.779061	-0.839891	-0.562537	-0.890462	-0.471034	-0.511352	-0.581052	-0.474231
Evi2a	2	0.0253739	0.190901	-0.294979	-0.490018	-0.528532	-0.444579	-0.0807276	0.0969913	0.0301403	-0.631442	-0.53842	-0.32799	-0.0508835	0.0977094	-0.121436
Egr1	2	0.6239	0.586137	0.502683	-0.0659176	0.414015	-0.147399	0.709602	0.636393	0.815065	-0.586985	-0.148122	-0.470768	0.499442	0.626797	0.644289
G0s2	2	-0.712977	-0.65813	-1.00863	-1.50475	-1.80917	-1.56185	-1.90386	-1.36182	-1.86586	-1.96577	-1.68446	-0.878485	-1.06574	-1.46042	-1.33057
Rhbdd1	2	-0.311442	-0.271915	-0.384859	-0.594076	-0.759207	-0.925722	-0.36009	-0.862133	-0.266975	-0.336801	-0.52908	-0.518696	-0.342101	-0.434084	-0.422074
2010300C02Rik	2	-0.639605	-0.898637	-0.679883	-1.0335	-1.54434	-0.742784	-1.56671	-1.45766	-1.45285	-0.947143	-0.753816	-0.675986	-0.88622	-1.08442	-1.05904
Bphl	2	-0.117837	0.180964	0.12888	-0.149326	-0.977807	-0.281817	-0.41168	-0.701657	-0.511895	-0.207912	-0.341595	0.030617	0.154387	-0.31795	-0.261301
Rnf122	2	-0.223518	0.127438	-0.206939	-0.580488	-0.64136	-0.425201	-0.520878	-0.563374	-0.724079	-0.586137	-0.484117	-0.425201	-0.263767	-0.389995	-0.527711
Ramp1	2	0.553351	0.639313	0.574297	-0.513797	-0.745612	-0.302701	-0.478767	-0.386655	-0.527711	-0.35628	-0.555574	-0.0349074	-0.00131025	0.0148898	0.0153663
Sema4f	2	0.387425	0.106809	0.0475443	-0.352222	-1.08228	-0.42494	-0.638437	-0.588118	-0.544212	-0.323719	-0.678983	-0.0943588	-0.180237	-0.0382448	-0.0898132
Pacsin1	2	0.914807	0.889046	0.808771	0.412199	0.375895	0.409606	0.416871	0.476097	0.418691	0.479302	0.425723	0.507554	0.743098	0.470768	0.304448
Blvrb	2	-0.471034	-0.298963	0.0575637	-1.01698	-1.11406	-0.84023	-1.14609	-0.612939	-0.874986	-0.5617	-1.4046	-0.694666	-0.813737	-0.509723	-0.746556
Sntb2	2	-0.594076	-0.621586	-0.546977	-0.809432	-2.34725	-1.56024	-1.77592	-2.53298	-1.2717	-0.695576	-0.825068	-0.955007	-0.773266	-1.26055	-1.28955
Ddit4	2	0.341343	0.467577	0.191872	-0.0783377	0.246539	0.0943588	-0.340333	0.00631307	-0.176606	-0.12912	-0.270927	0.0499294	-0.0375296	0.0484983	0.0632916
Plcb2	2	0.600625	0.728731	0.506742	0.252929	0.0241824	0.138254	-0.00369253	0.339828	0.293238	0.252683	-0.0795326	0.293238	0.275378	0.448	0.238688
3010026O09Rik	2	-0.376407	-0.621297	-0.461473	-0.952004	-1.08185	-1.01698	-1.23922	-0.817724	-0.944907	-0.795299	-0.568967	-0.694363	-1.22095	-0.821057	-0.755716
Smcr8	2	-0.557799	-0.501602	-0.0456364	-0.717284	-0.676285	-0.688312	-0.843626	-0.944907	-0.807781	-0.594928	-0.58642	-0.746556	-0.502953	-0.382807	-0.653994
Tnk2	2	0.770698	0.962551	1.03026	-0.364415	-0.458825	-0.11352	-0.126238	-0.402363	0.0833569	-0.0153663	0.0764262	0.127438	0.158969	0.234768	0.223029
Inpp5d	2	0.820723	0.611216	0.876035	0.157281	0.0058366	0.334785	0.374873	0.44379	0.375639	0.311692	0.227672	0.390509	0.697701	0.648693	0.725318
Nfatc2	2	0.603481	0.541728	0.459089	0.15029	-0.0034543	-0.119517	-0.00321607	0.495937	-0.0434902	0.441688	0.207182	0.14114	0.285041	0.291995	0.344375
Rgcc	2	0.350194	0.444316	0.570088	-0.386912	-0.700439	-0.266481	-0.172253	-0.449054	-0.0723651	-0.161141	-0.678083	-0.148603	-0.122396	0.214733	-0.0108396
Dzip1	2	0.637853	0.671204	0.122396	0.0668726	-0.629989	-0.317199	0.49459	0.184597	0.014175	-0.0353841	0.031332	0.330001	0.397202	-0.326482	0.146918
Ampd1	2	0.390252	0.52908	0.0788157	-1.46459	-2.03251	-0.838536	-0.967865	-1.35582	-1.07631	-1.02139	-1.54513	-0.783263	-0.698917	-1.1904	-1.22801
D930028M14Rik	2	-0.350701	0.0439671	-0.365688	-1.07291	-1.54043	-0.687105	-0.721295	-0.585288	-0.588968	-0.766218	-1.84981	-0.772945	-1.08356	-0.657539	-0.885867
Syne2	2	-0.296472	-0.587835	-0.525522	-0.754449	-1.14425	-0.648399	-0.996421	-0.992904	-1.4474	-0.62361	-0.743412	-0.239668	-0.546977	-0.706235	-0.900065
Arhgef4	2	0.133926	-0.224495	0.00440722	-0.308442	-0.589251	-0.715129	-0.529903	-0.166453	-0.298963	-0.613227	-0.456973	-0.275378	-0.341343	-0.333525	-0.0258505
Ctla2a	2	0.325979	0.412199	0.269444	0.0589955	-0.165728	0.0912484	0.0494523	0.273399	0.168869	0.0749927	0.00559837	-0.226205	0.896142	0.959527	0.825738
Gatsl3	2	-0.711749	-0.985134	-0.641068	-1.07206	-0.804484	-0.854901	-1.55383	-1.05155	-1.69639	-0.914446	-1.19915	-0.618987	-0.996421	-0.733399	-1.25582
Ddc	2	-0.451426	-0.735895	-0.814069	-3.23055	-1.08099	-2.0967	-1.06448	-1.05114	-0.981272	-1.17648	-1.19866	-0.985521	-0.61841	-0.418951	-0.286033
Casp1	2	-0.711442	-0.656357	-0.698005	-1.08786	-1.38134	-1.16373	-0.994466	-1.04948	-0.940078	-0.845327	-1.2901	-1.06406	-0.6862	-0.774551	-0.858339
Klf10	2	-0.27612	0.143547	-0.0446825	-0.386655	-0.133685	-0.534294	-0.477432	-0.941562	-0.54228	-0.546977	-0.483314	-0.558356	-0.250716	-0.508639	-0.0960339
Agpat1	2	-0.163555	-0.224006	-0.0931624	-0.432253	-0.265	-0.347157	-0.636685	-0.814069	-0.510266	-0.441163	-0.431207	-0.414015	-0.467311	-0.142825	-0.420772
Rgs14	2	-0.053269	0.00536014	-0.102258	-0.536218	-0.77134	-0.662871	-0.8649	-0.560863	-0.722532	-0.415832	-0.716052	-0.353743	-0.436441	-0.403397	-0.369256
2410131K14Rik	2	-0.341848	-0.0847913	-0.282313	-0.410384	-0.280578	-0.515701	-0.0172723	-0.225717	-0.459089	-0.736833	-0.821725	-0.492975	-0.382551	-0.35628	-0.378965
Nrp2	2	-0.678683	-0.604338	-0.745926	-0.821725	-1.53887	-0.994075	-1.23564	-1.74017	-2.49912	-1.7231	-0.866286	-1.34987	-0.397202	-0.238443	-0.682587
Rap1gap2	2	0.516245	0.468108	0.688614	-0.860062	-0.661685	-0.154146	-0.622743	-2.47805	-1.26744	-0.263273	-0.536218	-0.0826397	-0.213271	-0.269197	-0.211809
Fosl2	2	0.174187	0.149808	0.617834	-0.191629	-0.264753	-0.244575	-0.132243	0.108726	0.169594	-0.778416	-0.388453	-0.551964	-0.467045	-0.0294253	0.029902
D10Jhu81e	2	0.40857	0.338566	0.192357	-0.321962	-0.181206	0.124317	-0.0871824	-0.0780988	-0.42468	0.107049	-0.141381	-0.0977094	-0.0163193	0.12984	0.116398
Cln8	2	-0.335037	-0.735271	-0.676884	-0.498363	-0.346398	-0.403138	-0.622453	-0.334029	-0.74404	-1.64449	-1.40014	-0.953504	-0.520332	-0.759525	-0.634353
Ly6c2	2	-0.578798	-0.499982	-0.696486	-1.26161	-1.23871	-1.3231	-1.13922	-1.34987	-1.44064	-1.34928	-1.54277	-1.34869	-1.01978	-0.745297	-0.838875
5830416P10Rik	2	-0.0413442	-0.00512191	-0.382551	-0.881994	-1.0528	-0.432514	-0.358565	-1.2553	-0.275873	-0.945652	-1.0126	-0.968246	0.00321607	-0.560027	-0.565609
Nfic	2	0.934165	0.509723	0.425984	0.12888	0.288516	0.188476	0.568127	-0.165969	-0.0969913	-0.197213	-0.111363	-0.00131025	0.333525	0.183386	0.0745149
Ripk3	2	0.731219	0.789429	0.720986	0.234033	0.2201	0.341595	0.278348	0.355519	0.528806	0.0182254	0.274636	0.111123	0.410125	0.613227	0.603767
Fgr	2	-0.725008	-1.16279	-0.544212	-1.90826	-0.527163	-2.95405	-2.79269	-1.4474	-2.46293	-1.41879	-0.83583	-1.04495	-1.13151	-0.805801	-1.28573
Cd79b	2	-0.0289487	0.0442056	-0.256374	-0.505659	-0.973589	-0.768776	-0.652815	-0.150049	-0.586137	-0.568407	-0.798244	-0.349435	-0.238688	-0.00964836	-0.251453
Snx10	2	0.205235	-0.0115543	0.312943	-0.0258505	-0.203046	-0.190416	-0.72006	-0.811749	-0.344122	-0.180964	-0.131763	-0.304198	0.208399	0.317199	-0.083835
Anln	2	-0.862824	-0.894009	-0.834817	-1.64356	-2.32892	-1.27653	-1.6547	-1.72945	-1.68841	-0.843966	-0.609207	-0.952379	-0.901137	-1.22245	-1.80673
Card11	2	0.390509	0.461738	0.517062	-0.00750423	-0.0184637	0.0857477	-0.296223	0.117358	0.0979487	0.158487	0.0265655	0.219367	0.056132	0.0318087	0.113281
Uap1l1	2	-0.318451	-0.654585	-0.364415	-0.93306	-1.42732	-0.920251	-0.685597	-0.512981	-0.672099	-0.885515	-0.741842	-0.780999	-0.639313	-0.55947	-0.495937
Ubash3b	2	0.646343	0.73153	0.640775	-0.00917188	-0.155592	0.373595	0.436441	0.897567	0.649575	0.458825	0.270927	0.174913	0.808771	0.160417	0.197699
Aldoc	2	-0.637269	-1.11229	-0.410643	-1.08657	-1.37764	-1.27599	-1.76451	-1.17696	-2.44361	-2.04392	-1.67373	-1.18509	-1.15765	-1.22195	-0.347663
1700056E22Rik	2	0.147158	-0.0415827	0.225717	-1.01539	-1.28193	-0.8525	-0.909391	-0.512438	-0.557521	-0.885162	-0.990178	-0.817392	-0.8525	-0.632024	-0.812411
Bcat2	2	-0.334281	-0.102019	-0.215221	-0.430422	-0.535668	-0.463329	-0.606628	-0.424419	-0.767816	-0.44721	-0.373851	-0.780676	-0.206452	-0.118317	-0.167419
Zfp446	2	-0.274883	-0.447473	-0.473964	-0.751602	-0.535393	-0.685597	-0.665247	-0.608347	-0.523881	-1.31458	-0.741215	-0.901137	-0.84023	-0.744354	-0.73153
Bcl11a	2	-0.817724	-1.16185	-0.36416	-2.01406	-2.17344	-2.09031	-0.909031	-1.44604	-2.41625	-0.898993	-2.9733	-0.913722	-2.39058	-1.86995	-1.37518
Aqp9	2	-0.920615	-1.03839	-1.04249	-2.10537	-2.95405	-2.90212	-2.73821	-1.25164	-2.40751	-1.85778	-1.49594	-1.69539	-1.95118	-2.82986	-2.04584
Rgs2	2	1.176	1.16843	1.37826	-0.267468	-0.438276	-0.0172723	0.141862	0.209373	0.0749927	-0.308193	-0.927186	-0.207182	0.0515991	-0.348675	-0.337558
Cdkn2aip	2	0.013222	-0.253175	0.0883782	-0.482243	-0.415832	-0.451163	-0.485189	-0.383833	-0.832457	-0.545871	-0.456444	-0.297219	-0.275873	-0.237708	-0.294979
Cd72	2	-0.569247	-0.44721	-0.765579	-1.39005	-1.14151	-1.16045	-2.03628	-1.44536	-1.34162	-1.07291	-1.28682	-0.934534	-1.70857	-0.925357	-1.087
Dnajb4	2	-0.340333	-0.393081	0.186294	-0.625927	-0.830774	-0.919524	-1.40652	-0.987847	-0.584723	-0.692242	-0.989789	-0.610067	-0.661981	-0.730285	-0.778416
Slc2a9	2	-0.0788157	-0.124077	-0.30345	-0.621297	-1.01021	-1.19233	-0.739022	-0.252683	-0.646049	-1.01858	-1.14288	-0.745297	-0.839552	-0.558913	-0.628537
Serpini1	2	-0.235503	-0.130081	-0.0733206	-0.68801	-0.991735	-0.632024	-0.881643	-0.555574	-1.19525	-0.744354	-1.19622	-0.54366	-0.994466	-0.772623	-0.811749
2900002K06Rik	2	-1.27063	-1.69139	-0.48975	-0.833468	-1.42534	-0.612652	-2.03251	-1.721	-2.39058	-1.85378	-2.38236	-2.23855	-1.28955	-1.50697	-0.857651
Tacc2	2	-0.467842	-0.686502	-0.318702	-1.17696	-0.991346	-1.4293	-0.462003	-0.66495	-0.645169	-1.94958	-0.52689	-0.967485	-0.673593	-0.381013	-0.291249
Ccdc109b	2	-0.374106	-0.0630529	-0.3032	-0.196241	-0.357803	-0.942676	-0.634353	-0.125757	-0.152459	-0.944163	-0.676585	-0.771661	-0.144991	-0.0187019	-0.242366
Pygm	2	-0.153905	-0.170802	0.255636	-0.832457	-1.00942	-0.684995	-0.701048	-0.6072	-0.139697	-1.03554	-1.39571	-0.875336	-0.743412	-0.729974	-1.36001
Hist4h4	2	-0.568407	-0.65311	-0.763983	-1.25845	-2.88641	-2.88641	-1.54592	-1.24696	-1.43262	-1.4632	-1.32769	-1.8618	-1.57242	-1.98249	-1.88523
Peg13	2	-0.0862259	-0.115918	-0.381526	-0.771981	-0.787479	-0.714206	-0.366707	-0.729353	-0.621297	-0.558634	-0.925357	-0.528806	-0.544489	-0.374873	-0.414534
Pdlim7	2	0.050645	-0.115199	-0.0919661	-0.443264	-0.816726	-0.46997	-1.05653	-0.422595	-0.539522	-0.216928	-0.444053	-0.348675	-0.112322	0.101301	-0.118317
Acvrl1	2	-1.03147	-0.535393	-0.522788	-2.30792	-2.01225	-1.23054	-2.01952	-1.55304	-1.83166	-0.96066	-2.88641	-1.41102	-2.03818	-1.97742	-1.54121
Mtss1	2	0.120477	0.0847913	-0.111842	-0.0824007	-0.226939	-0.412717	-0.225961	0.0456364	-0.105851	-0.348675	-0.659314	-0.340585	-0.287274	-0.168144	-0.358057
Tasp1	2	-0.590102	-0.51108	-0.740902	-0.818057	-0.881292	-1.18991	-1.17982	-1.24231	-1.25477	-0.753499	-0.862133	-0.562537	-0.898993	-0.678683	-1.02662
Kcnmb4	2	-0.425723	-0.382295	-0.59692	-0.994856	-0.88094	-0.918797	-1.02581	-0.579079	-0.599769	-0.64136	-1.05197	-0.949384	-0.850446	-0.502413	-0.738083
Stx1a	2	0.550577	0.415832	0.448	0.163796	-0.365179	0.179269	0.119757	0.281321	0.361107	-0.131522	-0.607773	0.0606661	-0.0403905	-0.117837	-0.0721263
Pik3r2	2	-0.611503	-0.484653	-0.28033	-0.892234	-0.844987	-0.965205	-1.40078	-0.984361	-1.82406	-0.804155	-0.885515	-0.734023	-0.581899	-0.63057	-0.608633
Arhgap23	2	-1.95761	-1.50697	-0.38127	-0.578234	-1.59327	-1.09564	-2.64878	-1.70959	-2.32181	-1.11583	-1.48868	-1.29284	-0.82373	-0.801196	-0.874986
Zfp652	2	-0.200615	-0.237953	-0.3177	-0.460943	-0.829429	-0.783911	-0.430945	-0.662574	-0.356788	-0.705318	-0.544489	-0.508368	-0.395141	-0.678083	-0.5062
Rab3d	2	-0.456973	-0.472632	-0.381013	-1.42337	-1.32769	-1.22953	-1.09044	-1.5467	-1.2532	-0.897211	-1.07418	-0.609494	-1.12925	-1.07929	-1.02622
Pdlim4	2	-0.534294	-0.140659	-0.380757	-0.980116	-1.59242	-1.26903	-0.774551	-0.807121	-0.899707	-1.51593	-1.66605	-1.0582	-0.718825	-0.691334	-0.628247
Slc25a25	2	-0.477165	-0.446684	-0.0642464	-0.65311	-0.638437	-0.513525	-1.0234	-0.577671	-0.582181	-0.817059	-0.820056	-0.733711	-0.557521	-0.321962	-0.570088
Arl4d	2	-0.373084	-0.460678	-0.458031	-1.02783	-0.862133	-1.426	-1.05446	-0.931221	-0.239914	-0.789429	-0.794318	-1.02541	0.133685	0.535118	0.26352
5330426P16Rik	2	-0.816394	-1.25635	-0.918797	-1.28682	-1.68742	-1.09434	-2.62564	-2.25641	-1.66988	-1.31007	-1.48796	-1.54907	-1.63173	-1.25216	-1.66319
Rasgrp4	2	-1.12118	-1.00784	-1.2685	-2.4297	-2.79269	-2.78112	-1.2912	-1.42996	-2.29779	-1.78055	-0.848055	-1.45285	-1.36908	-2.64091	-1.34221
Zeb2	2	-0.365433	-0.21766	-0.4409	-1.45559	-1.32597	-1.36544	-0.861442	-0.510537	-0.4065	-1.30951	-1.8355	-1.45217	-0.718208	-0.507825	-0.658426
Plk3	2	-0.316698	-0.307943	0.116638	-0.867674	-0.53347	-0.783263	-0.356534	-0.982043	-0.487871	-1.06953	-0.462798	-1.05737	-0.740275	-0.629699	-0.357296
St7l	2	-0.200372	0.162589	-0.0353841	-0.762071	-0.586137	-0.401847	-0.717592	-0.264507	-0.437752	-0.525522	-0.626507	-0.484385	-0.730596	-0.486529	-0.633479
Dusp6	2	-0.17056	-0.252929	0.00536014	-1.19915	-0.78618	-0.989012	-0.248013	-0.312692	-0.828421	-0.882697	-1.07291	-1.02501	-0.463859	-0.127198	-0.233054
Tifab	2	-1.23105	-1.50106	-0.880589	-1.75332	-2.15608	-2.75903	-2.59683	-2.22419	-1.81409	-2.03628	-1.25112	-2.23564	-2.03063	-1.28573	-1.0649
Abca1	2	0.124557	0.0969913	-0.692848	-0.339828	-0.916619	-1.00665	-1.13151	-0.509723	-0.971296	-1.11406	-0.939708	-0.27241	-1.1803	-0.769737	-0.805142
Rom1	2	-0.646343	-0.559748	-0.521969	-1.19866	-0.896498	-1.12431	-0.903284	-0.805142	-0.694666	-0.74247	-0.912999	-0.873939	-0.706541	-0.642238	-0.77134
P2rx7	2	-0.60091	-0.546424	-0.613514	-1.31007	-1.46738	-1.18798	-1.08872	-0.929018	-1.81286	-0.788779	-0.986684	-0.72315	-0.648987	-0.664653	-0.983201
Sept8	2	-0.576546	0.030617	0.380501	-0.643996	-1.02823	-0.181932	-0.505388	-0.487334	-0.262287	-1.0331	-0.84669	-0.588968	-0.684392	-0.831447	-0.301205
Lyz1	2	-0.898993	-0.365179	-0.101061	-0.964067	-2.15123	-1.12341	-0.699222	-0.298215	-0.96977	-1.84981	-1.32253	-1.48151	-0.535668	-0.0790546	-0.331511
Tns1	2	-0.187506	-0.0310937	-0.541452	-1.10788	-0.987847	-0.962173	-0.664059	-0.603767	-0.64136	-0.567008	-0.490018	-0.861442	-0.450108	-0.303699	-0.529903
Cd22	2	-0.70593	-1.15301	-1.71268	-2.16592	-1.3709	-1.61658	-2.55728	-2.20213	-2.25338	-2.21027	-1.90826	-1.69139	-1.07971	-0.957641	-1.4858
Cmc2	2	0.0840741	-0.0408674	0.159452	-0.379989	-0.551964	-0.41168	-0.399265	-0.395656	-0.505388	-0.083835	0.123837	-0.119037	-0.29274	-0.0578023	0.0694992
Nt5dc1	2	-0.0406289	-0.459619	-0.214246	-0.428855	-0.682587	-0.385372	-0.716668	-0.576264	-0.667627	-0.490018	-0.391795	-0.44642	-0.316447	-0.126958	-0.425462
Ampd3	2	-0.62361	-0.402105	-0.915894	-1.62993	-1.87823	-1.36182	-1.39697	-0.8894	-2.24148	-1.34279	-1.35821	-1.51517	-2.14169	-1.39508	-0.856963
Csgalnact2	2	-0.610929	-0.714513	-0.558913	-0.804155	-0.95088	-1.22497	-0.927918	-1.09347	-1.41749	-0.881994	-1.00546	-0.762389	-0.768776	-0.423637	-0.668818
Myo18a	2	-0.392309	0.011316	-0.0914877	-0.830774	-1.1013	-0.988235	-0.901137	-0.762389	-0.693756	-1.41037	-0.92353	-0.886926	-0.822727	-0.689822	-0.851473
Unc119	2	-0.22865	-0.381526	-0.456708	-0.604052	-0.594644	-0.781645	-1.13015	-0.927186	-0.580207	-0.742156	-0.524975	-0.799883	-0.480906	-0.219612	-0.380501
Xylt2	2	-0.392052	-0.435131	-0.290255	-0.761434	-0.986684	-0.959905	-0.860062	-0.688614	-0.639313	-0.659907	-0.574578	-0.537869	-0.670607	-0.507554	-0.492437
Ctnnd2	2	-0.42468	-1.66796	-1.33579	-2.58319	-2.70904	-2.65682	-1.85912	-1.53267	-1.79587	-1.37518	-2.0882	-1.6547	-1.92774	-2.55728	-1.26797
Cx3cr1	2	0.205479	-0.107528	-0.254897	-0.749077	-1.26903	-0.5409	-0.493513	-0.442213	-0.355772	-0.444842	-0.937487	-0.496475	0.0332388	-0.225717	-0.351715
Plekha6	2	-0.588118	-0.973207	-1.18702	-1.08356	-1.77592	-1.12118	-1.73909	-2.12545	-1.41295	-0.954631	-1.00388	-1.15626	-0.95088	-1.31684	-1.39445
1500009L16Rik	2	-0.24114	-0.237708	-0.914446	-0.722532	-0.931589	-0.722532	-1.21944	-1.22851	-1.79111	-0.773587	-0.761115	-0.976655	-0.911915	-0.524701	-0.769737
Slc16a10	2	-0.465983	-0.0172723	-0.486261	-1.01021	-1.00546	-1.68841	-0.409606	-0.88622	-0.638145	-0.852158	-0.713284	-1.06911	-0.836844	-0.977423	-1.01101
Coro2b	2	-0.644876	-0.558913	-2.18109	-1.49448	-2.12774	-1.0557	-2.45316	-1.41879	-1.78875	-1.62634	-1.0708	-1.54199	-1.05362	-0.387425	-1.09694
Hist1h4i	2	-0.599769	-0.48385	-0.593791	-1.28139	-1.07206	-0.86698	-1.08485	-0.800211	-1.6547	-0.608347	-0.450108	-0.885867	-0.950132	-0.689218	-0.657243
Mylpf	2	-0.38332	-0.269444	-0.224984	-0.497284	-0.70593	-1.18413	-0.951629	-0.379989	-0.553629	-0.772945	-0.983974	-0.829765	-0.931221	-1.00507	-0.598914
Avpi1	2	-0.273893	-0.509452	-0.736833	-0.612077	-0.783911	-0.780352	-1.1741	-1.41814	-0.761115	-1.16419	-0.873939	-0.731219	-1.01101	-0.828757	-0.667925
Abcg3	2	-0.687406	-1.0628	-0.988624	-2.40751	-2.12545	-1.5296	-1.21794	-1.41684	-1.05362	-1.50697	-1.58988	-1.4474	-1.4078	-1.39068	-1.69239
Clnk	2	-1.18461	-1.29891	-0.987847	-2.07366	-1.6747	-2.20213	-2.41625	-2.07984	-1.77939	-1.69239	-2.68202	-1.06868	-2.13234	-1.84456	-2.13234
Accs	2	-0.873939	-1.0027	-0.633188	-0.877434	-1.09738	-0.865939	-1.27977	-1.31571	-0.926454	-1.83936	-1.31741	-1.64725	-1.27599	-0.556964	-1.05238
Scrn2	2	-0.599484	-0.285785	-0.540625	-0.668222	-0.782939	-0.830437	-0.772302	-1.15255	-0.794972	-1.13559	-0.884105	-0.961038	-0.836168	-0.620431	-0.568687
Nmnat3	2	-0.208156	-0.1296	-0.4065	-0.519241	-0.501062	-0.779384	-0.811749	-0.843286	-0.285785	-0.920979	-0.693756	-0.872543	-0.72811	-0.556686	-0.638145
Angptl4	2	-0.852158	-1.14517	-0.801853	-1.49085	-1.76338	-1.86586	-0.578234	-1.31288	-0.614665	-1.45285	-1.02702	-1.19671	-0.808441	-0.524428	-0.598629
Bai2	2	-0.521696	-0.354504	-0.557799	-1.68348	-1.99279	-2.05757	-1.08271	-1.31232	-1.64541	-1.0649	-2.17598	-1.08442	-1.4474	-0.620142	-1.50845
Slc25a29	2	-0.745297	-0.970914	-0.279587	-0.801853	-1.13151	-0.829765	-1.27707	-1.02099	-2.137	-1.06448	-1.89374	-1.05404	-1.24386	-0.938227	-1.09607
Hmox1	2	-1.18365	-0.746871	-0.593507	-2.57002	-2.62564	-1.60525	-1.27599	-2.04392	-0.964826	-2.12092	-1.81409	-2.21857	-1.03269	-1.49085	-1.07122
Ankrd6	2	-0.797261	-0.911554	-1.58401	-1.97239	-0.782616	-1.35224	-1.16984	-1.08399	-1.10524	-2.85699	-1.81286	-2.58995	-1.24179	-1.4293	-1.53113
Fos	2	1.55703	1.6519	1.86315	-0.815065	-0.525795	-1.25687	-0.44879	-0.719751	-1.1048	-2.11419	-1.24437	-1.44199	-1.07758	-0.902926	-1.01061
Tbc1d9	2	-1.57819	-2.25338	-0.60978	-1.30614	-2.60383	-2.55728	-2.33982	-2.02505	-2.09456	-1.40332	-2.29446	-1.64173	-2.00509	-1.34573	-1.31854
Rasl11b	2	-0.431991	-0.598059	-0.0184637	-1.61834	-0.983201	-1.67858	-0.616105	-1.01858	-0.856619	-0.826744	-1.72521	-1.19573	-1.1741	-1.27923	-1.0242
Leprel4	2	-0.996029	-0.681986	-0.43985	-1.14517	-1.36001	-2.04778	-1.33115	-2.01952	-1.5018	-1.62011	-2.16841	-1.58234	-2.12092	-1.07206	-1.91269
Xcr1	2	-0.398749	-0.030617	0.608347	-1.05945	-0.911193	-1.14747	-1.38631	-2.0177	-0.404948	-2.31135	-2.28789	-2.33616	-1.90826	-2.17344	-1.00073
Ntrk3	2	-0.487871	-0.831783	-0.632024	-1.61746	-2.59683	-1.35106	-2.32535	-2.01225	-1.76564	-2.81703	-2.61823	-2.45802	-1.61658	-2.44361	-2.25946
Crebl2	2	-1.07929	-0.630861	-1.24231	-2.37831	-1.50845	-2.19412	-1.07971	-1.40524	-2.07777	-1.75888	-1.64265	-1.2841	-1.75332	-1.94799	-1.59242
Klrg1	2	-0.0859868	-0.45856	0.0487368	-0.760479	-0.716668	-0.642531	-0.381013	-0.0437287	-0.207182	-0.814401	-0.615529	-0.635227	-0.492437	-0.274636	-0.185082
Dnase1l3	2	0.0967519	-0.259329	0.182175	-1.36969	-0.680784	-1.45904	-2.31135	-1.01818	-2.07571	-1.55304	-1.99106	-1.97239	-2.65682	-1.31345	-1.68841
Pak1	2	-0.621008	-0.712977	-0.379221	-0.943047	-1.57407	-1.45697	-0.921707	-0.920979	-0.793013	-1.33753	-1.426	-1.89662	-0.751602	-0.828085	-1.13831
Gstk1	2	-0.398491	-0.615241	-0.485457	-0.721295	-1.40908	-0.795299	-1.21047	-0.882697	-1.04331	-0.760161	-0.896854	-0.807781	-0.986684	-0.422856	-0.598059
Klf4	2	-0.0351458	-0.10154	0.0179871	-1.56915	-1.66035	-2.03439	-2.29116	-1.65846	-2.05955	-1.19088	-1.80795	-1.53422	-1.48724	-1.82658	-1.94482
Naaa	2	0.0778598	0.289261	-0.0182254	-0.61179	-0.810424	-1.08356	-0.564212	-0.236972	-0.889046	-0.659314	-1.11008	-1.13332	-0.791708	-0.783587	-0.757619
Aldh1b1	2	-0.575702	-0.71267	-0.336045	-1.32712	-0.909751	-0.668222	-1.32884	-1.14425	-1.62455	-0.989012	-0.805472	-0.930854	-0.948263	-0.843286	-0.836506
Mast1	2	-1.07886	-0.746241	-1.17268	-2.91857	-1.1261	-1.40588	-1.95761	-1.97406	-2.05167	-1.22045	-1.98079	-1.02219	-1.99978	-0.974355	-1.14885
Igsf23	2	-1.18077	-0.859717	-1.11806	-2.26562	-2.5636	-2.18109	-2.27187	-1.97239	-1.62366	-1.21994	-2.27821	-1.47088	-1.61307	-1.48652	-1.45628
Snora33	2	-1.11052	-0.940078	-0.781322	-1.87546	-1.57078	-1.6718	-1.16701	-1.21744	-1.49448	-1.75554	-1.27707	-1.63625	-1.4858	-1.48437	-1.47795
C030037D09Rik	2	-1.51442	-0.390252	-1.48724	-2.90212	-2.10976	-2.52137	-2.25641	-1.96413	-1.39951	-2.29779	-1.067	-2.21302	-1.11984	-2.41186	-1.50253
E230008N13Rik	2	-1.21744	-0.40133	-1.32253	-1.52806	-2.55728	-1.14334	-2.25338	-1.64633	-1.16466	-1.90679	-2.16344	-2.11197	-1.35343	-0.608347	-1.13695
Myo6	2	-0.475831	-0.083835	-0.235258	-1.27331	-1.40524	-1.51593	-0.853529	-0.328995	-1.22699	-0.599484	-0.873241	-1.30447	-1.20209	-0.973589	-0.81839
Itga7	2	-1.25687	-0.883401	-0.666734	-1.40908	-1.96577	-2.49375	-1.32539	-1.01379	-1.30894	-2.01406	-2.05955	-2.44361	-1.00586	-1.27546	-1.9859
Pf4	2	-0.850446	-2.19149	-1.02501	-2.87139	-2.54495	-2.48845	-2.24148	-1.94799	-2.0269	-0.814069	-1.97239	-2.58319	-2.60383	-1.81905	-1.72416
Raver2	2	-0.813074	-1.0952	-1.07206	-1.44064	-1.64911	-1.84981	-2.23564	-1.64173	-1.7478	-1.43863	-1.63625	-1.5319	-2.3548	-1.23974	-1.68249
Fbxo10	2	-1.10876	-1.40332	-0.874288	-1.40716	-2.22419	-1.34397	-1.95278	-1.93389	-2.0232	-1.61132	-1.21246	-1.75888	-1.54434	-1.38196	-1.83038
Nr1d1	2	-0.633479	-1.05404	-0.688614	-1.43863	-2.51569	-2.47294	-1.37457	-1.92016	-1.30391	-2.0882	-1.51218	-1.46738	-0.909031	-1.06784	-0.888339
Plbd1	2	-0.732776	-0.663762	-0.190901	-2.04584	-2.51009	-1.84326	-1.51367	-1.39571	-1.22245	-1.02702	-2.52714	-1.81533	-1.81781	-2.16344	-1.82658
4930426L09Rik	2	-1.33288	-1.09304	-0.485189	-2.82986	-2.50457	-2.16097	-1.70245	-0.7179	-1.38693	-2.28464	-2.15365	-1.53036	-1.60611	-1.17268	-1.24541
Ass1	2	-1.02099	-1.05321	-0.873939	-1.30391	-1.35463	-1.58318	-1.59837	-1.39382	-1.38569	-1.99803	-1.63083	-2.19149	-1.60525	-1.37887	-1.47511
Usp44	2	-0.685597	-0.786505	-0.907591	-1.94958	-2.21302	-2.01588	-1.11583	-0.964826	-1.60611	-1.66988	-2.04972	-2.31481	-1.07588	-2.03251	-2.68202
4930486L24Rik	2	-0.685296	-0.906872	-0.539522	-1.36121	-2.09885	-1.84066	-1.51293	-1.07758	-1.48508	-1.60611	-2.52137	-2.18626	-0.83448	-0.737771	-0.783587
Plxdc1	2	-0.872543	-0.966344	-0.688312	-1.52349	-1.1875	-1.33811	-1.94325	-1.49375	-1.99106	-1.54434	-2.51569	-2.31135	-1.14014	-2.15608	-1.16045
Fam212a	2	-0.703487	-0.882697	-1.02299	-0.91517	-0.567847	-1.25008	-1.11495	-1.07631	-0.789754	-1.74452	-2.04392	-1.62011	-1.23308	-0.737458	-1.59073
Spry2	2	-1.33173	-1.0234	-0.87359	-2.23855	-1.95923	-1.83421	-1.37151	-1.07546	-0.82039	-2.17092	-0.934903	-2.01952	-0.985521	-0.826744	-0.743412
Wdfy4	2	-0.502683	-0.78618	-0.519241	-1.24282	-1.35284	-1.2956	-2.16344	-1.39068	-1.73478	-2.27187	-2.49912	-1.7478	-2.53892	-1.37641	-1.40652
Pdia5	2	-1.70652	-1.39887	-0.907232	-1.7923	-2.20483	-2.42068	-2.15852	-1.86722	-1.96577	-1.81533	-1.23871	-2.08609	-1.88242	-1.80795	-1.36665
5430435G22Rik	2	-0.658722	-0.937857	-0.391795	-2.03628	-2.084	-1.50475	-2.15608	-1.86586	-1.96086	-1.88805	-1.62723	-2.28464	-2.53298	-1.53036	-2.24148
Tspan9	2	-0.487066	-1.28139	-0.592087	-2.51009	-1.35046	-0.883753	-1.8043	-1.61923	-1.72732	-1.53965	-2.48321	-2.43429	-1.34632	-1.41749	-0.975121
Plk2	2	-0.719134	-0.828757	-0.824734	-0.975121	-0.71636	-2.39475	-1.20209	-0.681385	-1.09738	-2.26253	-1.37641	-2.16841	-1.23003	-1.11672	-1.0926
Tcp11	2	-1.02018	-1.02259	-0.608347	-1.60266	-2.07777	-1.24852	-1.80309	-1.48652	-1.59667	-1.88664	-2.47805	-2.16344	-1.53654	-1.91269	-1.97574
Fhit	2	-0.934534	-1.18846	-1.22649	-1.4046	-1.09044	-0.910833	-2.14883	-1.84981	-1.94958	-1.60008	-1.78875	-1.74452	-1.04824	-0.826408	-0.931956
Tmem141	2	-1.01978	-1.39634	-0.982429	-1.94325	-1.73051	-1.57571	-2.14644	-1.84849	-1.94799	-1.98249	-1.56346	-1.74343	-1.87684	-1.20062	-1.78875
Hspa1b	2	1.26266	1.60698	1.82406	-2.50457	-1.94325	-1.82155	-1.93389	-1.84326	-1.72416	-1.81409	-1.50475	-2.42068	-2.51569	-2.32892	-2.49375
Gzmm	2	-0.455915	-0.4713	-0.421553	-1.35821	-1.72838	-2.13934	-1.31798	-0.792034	-0.635227	-1.81286	-1.50327	-2.40751	-1.65752	-1.0429	-1.27438
Hist2h2bb	2	-0.974355	-0.597774	-0.754449	-2.49375	-2.07571	-1.8203	-1.50033	-0.877084	-1.4737	-1.47937	-1.46528	-2.26562	-1.73264	-2.137	-2.31135
Zfp248	2	-1.88102	-1.22953	-1.02179	-1.78639	-1.72732	-1.39571	-2.13234	-1.83678	-1.47229	-2.39896	-2.14406	-2.39058	-1.47866	-1.30447	-1.43063
Tppp3	2	-0.586985	-0.337053	-0.518969	-2.69981	-1.93855	-1.39508	-2.12092	-1.82406	-1.92927	-2.6332	-2.46293	-2.24739	-2.48321	-1.90973	-1.60784
Fam109b	2	-0.912638	-0.828421	-1.46598	-1.71891	-1.34869	-2.13466	-1.07376	-1.6122	-1.47088	-1.66035	-2.45802	-2.51569	-0.92682	-1.11495	-1.36604
Tbc1d16	2	-0.757302	-0.663465	-0.733088	-1.21295	-1.44334	-2.34725	-2.11642	-1.8203	-1.92622	-2.60383	-1.86995	-2.49912	-1.07376	-1.58151	-1.42996
Cadm1	2	-0.643996	-1.53422	-0.68801	-1.94011	-1.93699	-1.29284	-2.11419	-0.484921	-1.9247	-2.05955	-2.13934	-2.36249	-2.07777	-2.13004	-2.11419
Nhsl2	2	-0.565609	-0.785856	-0.538971	-1.78405	-2.41625	-2.33982	-1.79947	-1.81905	-0.956135	-2.58995	-1.2382	-2.48321	-1.59837	-1.37212	-1.7478
Nr4a2	2	-0.258837	-0.471034	-0.279339	-1.03676	-0.751286	-1.57078	-0.21254	0.0582796	-0.185809	-1.21594	-1.1803	-3.18942	-0.266481	-0.280825	-0.319955
Pald1	2	-1.37949	-1.22851	-1.55463	-1.93699	-1.721	-1.90973	-1.79587	-1.8043	-1.71579	-2.38236	-2.44836	-2.87139	-1.53344	-1.17126	-1.03798
Stom	2	-0.795299	-0.629699	-0.405982	-2.47294	-2.38645	-1.24592	-1.04085	-1.80188	-1.37641	-1.97742	-2.44361	-2.82986	-2.45316	-1.47159	-1.45012
Igj	2	0.490287	0.271915	0.542556	-2.12092	-1.30168	-0.410643	-0.504305	0.273893	0.0675889	-0.972442	-1.78172	-2.81703	-1.07333	-0.867674	-0.479302
Fosb	2	0.803825	0.794645	1.30838	-2.46791	-0.907232	-1.44401	-0.786829	-1.80067	-0.662278	-2.55728	-1.37457	-2.80465	-1.00349	-0.900779	-1.00863
Gng3	2	-0.933797	-2.02876	-0.940449	-1.71787	-0.839891	-2.12545	-1.49594	-1.79587	-1.90532	-2.54495	-2.42517	-2.71851	-1.1145	-2.29779	-1.23207
Car1	2	0.142103	-0.185324	0.370532	-2.46293	-2.37831	-1.90826	-2.09456	-1.79468	-1.90386	-2.53892	-2.42068	-2.70904	-2.30792	-2.29446	-2.16841
Hspa1a	2	0.102019	0.619853	0.978576	-2.20754	-2.19678	-2.30114	-2.08609	-1.78639	-1.71475	-2.52137	-2.24739	-2.61823	-2.4297	-2.27821	-2.3743
Bach2	3	0.872892	0.782616	0.593507	1.40588	1.28628	1.34573	1.50327	1.46738	1.50994	1.25425	1.17173	1.36969	1.43997	1.11317	0.907232
Stat1	3	1.56427	1.56346	1.5467	1.81163	2.10756	1.72838	1.99453	1.74017	2.04778	1.97742	2.04392	1.87684	1.3352	1.03717	0.920251
Sdhaf1	3	0.591236	0.451426	0.810424	1.21246	1.41425	1.2382	1.05945	1.05862	0.843286	1.1297	1.12341	1.05653	0.747816	0.610641	0.734335
Dtx4	3	-0.933429	-1.05072	-0.316197	-0.254405	-0.559191	0.0668726	-0.504035	-0.361616	-0.575421	0.0275187	-0.391537	0.35425	0.00869541	-0.255882	-0.257113
Vmp1	3	1.16466	0.95088	1.087	1.67664	1.50771	1.71891	1.55224	1.57324	1.54907	1.88102	1.5659	1.8727	1.6399	1.78757	1.76904
Tpr	3	0.904001	0.831783	0.721295	1.06154	1.013	0.78618	0.889046	0.995247	0.982815	1.25008	1.07376	1.50327	1.21594	0.464125	0.405465
Gbp2	3	1.35343	1.22447	1.19573	2.042	2.43429	2.13934	2.28789	2.19678	2.3548	1.90095	2.20483	1.71683	1.40141	1.60871	1.4625
Wdr92	3	2.26562	2.19944	2.25038	2.57002	2.40321	2.52714	2.37033	2.36249	2.36249	2.36639	2.12318	2.36249	2.18886	2.21027	2.22988
Ifi47	3	1.84587	1.88242	1.74452	2.08191	2.26562	2.09031	2.22419	2.09885	2.27503	2.14406	2.22419	2.05167	1.80552	1.90679	1.87684
Map3k5	3	0.0265655	-0.26895	0.250224	0.563095	0.385115	0.467045	0.491362	-0.328744	0.32975	0.599199	0.444842	0.785856	0.285537	0.123357	0.156316
Pim2	3	1.21794	1.15626	1.04495	1.52197	1.65097	1.64818	1.2978	1.18991	1.38631	1.54986	1.50033	1.57819	1.02985	1.208	1.13695
Mif4gd	3	0.43487	0.444579	0.345639	0.945652	0.821057	0.878835	0.63377	0.577108	0.483314	0.842266	0.682888	0.901494	0.729974	0.772945	0.692242
Nfkb2	3	0.911915	1.04618	0.622164	1.63898	1.78055	1.72416	1.53965	1.49959	1.43262	1.52577	1.59411	1.49886	0.967485	1.03676	1.00625
Pank3	3	0.294979	-0.0403905	0.213515	0.531274	0.623032	0.578234	0.519787	0.492168	0.524701	0.772302	0.637853	0.419731	0.531548	0.515973	0.488676
Samhd1	3	1.74671	1.7923	1.73909	2.19412	2.25038	2.15365	2.27821	2.17598	2.30452	2.15608	2.18109	2.05363	2.0232	2.09456	1.90826
Bcl2l1	3	-0.494321	-0.123357	-0.421033	0.480906	1.02581	0.488139	0.031332	-0.441425	-0.311192	0.361361	0.699526	0.0869433	-0.60491	-0.338819	-0.356788
Cirh1a	3	1.08614	1.0242	0.721604	1.28791	1.5716	1.33057	1.4508	1.14931	1.43063	1.37764	1.69639	1.20307	1.08743	1.23922	1.2841
Ncl	3	1.96413	1.90386	1.90679	2.21302	2.29779	2.08609	2.28141	2.29116	2.28464	2.19678	2.3548	2.12774	2.17598	2.13004	2.16841
Hspd1	3	0.936379	0.941562	1.08528	1.33987	1.71062	1.09564	1.42337	1.28901	1.48508	1.46111	1.89374	1.23871	1.32539	1.38506	1.51894
Igtp	3	1.14885	1.2553	1.07037	1.6122	2.00331	1.51593	1.92622	1.64081	1.94958	1.72627	2.07777	1.4393	1.07164	1.47866	1.22649
Ly6a	3	1.17268	1.11806	1.12745	1.87962	2.28789	1.94799	1.78172	1.58151	1.87408	1.89374	2.26253	1.88102	0.936379	1.35165	1.2685
Mapkapk3	3	0.254159	0.0391984	0.0812056	0.678683	0.845327	0.632315	0.269444	0.289509	0.265247	0.322213	0.278348	0.376151	0.0220378	0.361616	0.186294
Hif1an	3	-0.324472	-0.268456	-0.405723	0.10657	0.176848	-0.0120308	-0.0332388	-0.124077	0.377174	-0.135849	-0.285289	0.0244207	-0.238198	-0.179753	-0.191387
Ttc14	3	0.0702156	0.21254	0.0253739	0.610929	0.452218	0.550577	0.562816	0.218879	0.680483	0.879887	0.448263	0.853871	0.631442	-0.0573251	0.15029
Rps27l	3	0.834142	0.917344	0.848396	1.40652	1.82406	1.44876	1.45148	1.29449	1.57242	1.30951	1.64633	1.22195	1.26744	1.45904	1.48796
Lilrb4	3	-1.10612	-1.0499	-1.64911	-0.161623	-0.398233	-0.124317	-0.053269	-0.191387	-0.355011	-0.625927	-0.692545	-0.363142	-0.491362	-0.725628	-0.641653
Hif1a	3	0.486798	0.642238	0.651047	0.912638	1.20455	1.01818	1.11539	0.972824	0.993685	0.896854	1.01539	1.09912	0.77616	0.943047	0.909031
Nup93	3	0.24703	0.068544	-0.0716486	0.373851	0.653994	0.481708	0.524428	0.438276	0.515701	0.496206	0.901494	0.158004	0.419471	0.403397	0.407017
Gadd45b	3	0.182659	0.0315704	0.331008	0.706847	1.21644	0.557243	0.376407	-0.114719	0.122396	0.442476	0.80251	0.306444	-0.144269	-0.147399	-0.122396
Odc1	3	0.95388	0.972442	1.00665	1.43395	1.63444	1.47724	1.52653	1.2532	1.60611	1.23974	1.64356	1.14793	1.12341	1.24334	1.39193
Gm12250	3	-0.871846	-0.353996	-0.266975	-0.320206	0.392309	-0.360344	0.0499294	-0.378197	-0.126958	0.279339	0.639313	0.0611434	-0.449054	-0.430684	-0.769096
Setd7	3	0.532921	0.192357	0.263767	0.821391	0.531548	0.781969	0.590102	0.534294	0.660499	0.93306	0.624479	0.978192	0.759843	0.588684	0.461473
Lad1	3	-0.65813	-0.744983	-0.503494	1.58318	1.93235	1.56752	1.36121	0.961416	1.248	1.33811	1.59923	1.14151	-0.291995	0.000119114	0.216928
Bcl3	3	0.313693	-0.0396753	0.395141	1.25216	1.35224	1.54749	0.4409	0.480371	0.681084	1.21644	1.32139	1.40588	0.0802496	0.117118	-0.0201316
Elovl6	3	-0.145473	-0.12912	-0.315445	0.686803	-0.0287103	0.535668	0.0766651	-0.0647239	0.0690216	0.794645	0.486261	0.811086	0.387939	0.254405	0.028472
Zfp281	3	0.634353	0.780352	0.932324	1.33404	1.27761	1.21097	1.26108	0.930119	1.15579	1.32539	1.15486	1.46948	1.17839	0.824064	0.67001
Pnkd	3	0.435131	0.428855	0.313443	0.999164	0.939708	0.714513	0.316948	0.604338	0.0757095	0.555296	0.422074	0.863516	0.237217	0.264753	0.437752
Tchp	3	-0.187021	-0.227672	-0.590952	0.0950767	-0.237708	0.260315	-0.0981881	-0.59749	-0.260561	0.0989063	0.132243	0.184113	0.110883	-0.135368	-0.00297785
Lztfl1	3	-0.718517	-0.41168	-0.469438	-0.116398	-0.154387	0.0225144	-0.176606	-0.0170341	-0.27241	0.302701	-0.0819226	0.0587568	-0.304697	-0.314194	-0.383576
Ifngr1	3	1.7489	1.6157	1.77133	2.14169	1.88805	2.16841	1.98762	1.99803	1.55304	2.00331	1.65097	2.04584	1.90973	1.95438	1.90386
Traf1	3	0.193571	0.412717	0.313693	1.05945	0.988235	1.08528	0.618987	0.652815	0.644876	0.952004	0.672099	0.919524	0.79008	0.838198	0.797916
Ulk1	3	-0.207669	0.285289	0.183386	0.700134	0.504847	0.722841	0.695576	0.427288	0.448527	0.488676	0.0384832	0.449844	0.400039	0.458031	0.370787
Gbp6	3	-0.0520762	-0.0917269	-0.0432517	0.266481	0.829093	0.168385	0.752867	0.110644	0.812742	0.308942	0.763664	0.0172723	-0.750654	-0.0418211	-0.436703
Zfp62	3	-0.381526	-0.434346	-0.648987	-0.274388	-0.193813	-0.330253	-0.388196	-0.220588	-0.260315	-0.222053	-0.101301	0.222541	-0.279834	-0.651931	-0.463594
Gm12216	3	-0.994856	-0.802181	-0.939708	-0.732153	-0.794972	-0.573735	-0.647224	-0.624189	-0.574859	-0.497284	-0.360853	-0.532097	-0.681986	-0.651636	-0.802839
Cacnb3	3	-2.15852	-1.72945	-1.76113	-0.349688	-0.46997	-0.618987	-1.36847	-1.60784	-3.62846	-0.518424	-0.193328	-0.205965	-2.07366	-1.80188	-1.20258
Ppig	3	1.12162	0.94082	1.20356	1.43796	1.50994	1.19428	1.52121	1.44604	1.57571	1.49157	1.61834	1.54043	1.49594	1.35821	1.39887
Brms1l	3	-1.87408	-1.39445	-1.76	-0.799883	-0.58444	-0.909031	-0.830774	-0.715436	-0.733088	-0.549746	-0.790405	-0.881994	-0.946024	-0.900422	-0.834142
Gm19705	3	0.28653	0.113041	-0.110404	0.376151	0.510809	0.510537	-0.0325238	-0.146918	-0.0943588	0.524975	0.465452	0.771019	-0.310692	-0.218147	-0.128639
Suox	3	-0.137292	0.00678953	-0.109925	0.644582	0.273646	0.642531	0.089574	0.403397	0.493782	0.510266	0.219367	0.374106	0.326984	0.337305	0.362888
Gramd3	3	1.41037	1.42732	1.46668	1.90826	1.7489	1.9859	1.70245	1.92167	1.70754	1.87962	1.56508	1.94011	1.72945	1.61395	1.56915
Nop2	3	0.868368	0.875336	0.698917	1.11539	1.53732	1.00428	1.46808	1.17791	1.2532	1.08271	1.62366	0.986296	1.11939	1.18509	1.27869
Nop16	3	-0.0399137	0.157281	-0.000357341	0.376407	0.748446	0.280578	0.517062	0.315445	0.689218	0.338819	0.778093	0.179511	0.322464	0.195756	0.629118
Srsf1	3	1.23105	1.13831	1.14793	1.47724	1.77362	1.35642	1.5882	1.48868	1.42798	1.68643	1.81905	1.57571	1.48796	1.57736	1.73051
Rad50	3	0.130321	-0.139456	-0.168144	0.376662	0.361361	0.218147	0.236727	0.234033	0.0761873	0.568687	0.612365	0.751286	0.560306	0.0828788	0.0120308
Ddx1	3	0.784235	0.761115	0.912276	1.1438	1.33695	1.11495	1.26797	1.05987	1.20405	1.17791	1.56024	0.975505	1.14839	1.25373	1.27492
Agfg1	3	0.710828	0.727489	0.725628	0.934903	1.24437	0.604052	1.11096	1.04413	1.02179	1.08829	1.53654	0.843966	0.793013	0.759843	0.839552
St6galnac4	3	0.382295	0.133205	0.518969	0.534844	1.17126	0.581899	1.01738	0.785207	1.16843	0.372318	1.03066	0.225472	0.377941	0.223029	0.42468
Hic1	3	-0.348675	-0.679883	-0.419731	1.02541	1.83807	1.06616	0.389224	0.333525	0.0451594	1.28955	1.91716	1.20701	0.240894	0.326482	0.571209
Ap1m2	3	-1.1741	-1.08829	-0.572893	-0.428333	-0.0752316	-0.0733206	-1.58904	-1.47937	-1.21694	-0.950506	-0.907951	-0.152459	-0.656652	-0.493244	-0.854215
Gprasp2	3	-3.90292	-3.62846	-3.33423	-1.13831	-1.44064	-1.13786	-1.9247	-3.27801	-3.4035	-1.43063	-1.77707	-1.03269	-3.62846	-1.62545	-1.04907
Ncf1	3	0.647224	0.504305	0.309192	1.33173	1.27438	1.38631	1.0466	1.03717	0.661981	1.40844	1.24282	1.45491	0.723769	0.636102	0.614377
Tmem176b	3	0.154628	0.163796	0.130561	1.00388	0.725318	1.07037	0.22132	0.366962	0.382038	1.01978	0.371808	1.2553	0.649575	0.682286	0.749077
Reep3	3	0.438276	0.485993	0.196241	0.731219	0.56533	0.371552	0.872892	0.887632	0.923166	0.789754	0.748131	0.804484	0.868715	0.357042	-0.0587568
Serpinb9	3	0.240894	0.302701	0.15511	0.763983	0.976655	0.751286	0.387169	0.548361	0.811417	0.449844	0.964826	0.541728	0.68952	0.771661	0.835155
Upk1a	3	-3.62846	-1.6157	-1.92318	-1.93544	-0.669116	-0.60806	-1.1114	-0.95915	-0.817724	-1.59581	-1.08958	-1.55943	-3.49436	-1.26691	-1.82155
Ppan	3	0.388453	0.272657	0.105132	0.479569	0.903284	0.353996	0.764302	0.536218	0.847031	0.282808	0.690427	0.224006	0.232564	0.300956	0.430161
Abcf2	3	0.163072	0.363397	0.314194	0.737145	0.774551	0.757302	0.622743	0.754766	0.629408	0.613514	0.885867	0.431468	0.583875	0.532371	0.690124
Hus1	3	-2.15608	-0.965205	-1.46528	-1.11495	-0.668818	-0.809432	-0.614377	-0.459884	-0.786505	-0.45301	-0.269444	-0.767816	-0.906513	-0.914807	-0.788128
Elp5	3	0.477699	0.598059	0.765579	1.03107	1.23258	0.919524	0.987847	0.733088	0.96066	0.872195	0.967485	0.68801	0.793992	0.720677	0.714821
Cluh	3	0.523881	0.45301	0.472632	0.842946	1.09088	0.683188	1.0126	0.83111	1.20455	0.490287	1.05737	0.361361	0.572893	0.628827	0.730285
Abcc1	3	-0.199643	-0.306694	-0.224006	0.283552	0.389738	0.293238	0.094598	-0.000833796	0.271915	0.122636	-0.158245	0.11448	-0.197213	-0.366707	-0.184597
Ncoa7	3	0.248258	0.320959	0.350954	0.744668	0.894009	0.847372	0.0163193	-0.279339	0.165486	0.921343	0.64693	0.877084	0.155834	0.163555	0.117118
Cish	3	-0.793992	-0.801196	-0.844646	0.402105	1.18991	0.575983	-0.345386	-0.439063	-0.850446	0.30345	0.949384	0.26574	-1.02823	-1.14471	-0.743098
Fam129a	3	-1.07291	-0.532097	-0.731219	-0.0857477	0.229628	-0.279091	-0.547254	-1.20209	-0.633188	-0.605483	-0.119757	-0.428855	-0.891525	-0.825403	-0.736208
Dennd4a	3	-0.438538	-0.244084	-0.648399	0.472632	0.461208	0.480104	0.142825	0.131522	0.0337156	0.339071	0.435393	0.154146	-0.137773	0.265247	0.240649
Wdr75	3	0.0723651	-0.251453	-0.137532	0.291497	0.670309	0.176606	0.371297	0.421814	0.208643	0.328744	0.457502	0.250716	0.241385	0.157281	0.266234
Dctd	3	-0.464125	-1.33753	-0.710215	0.056132	0.464921	-0.25662	0.331259	-0.326482	-0.0816836	0.0282337	0.392052	-0.456973	-0.362379	-0.0778598	0.24163
Fas	3	-0.247521	-0.380245	-0.572051	0.00750423	0.309942	0.26895	-0.122636	-0.416612	0.0869433	-0.242121	-0.226939	-0.118077	-0.540625	-0.626797	-0.430422
Aaas	3	0.689822	0.927552	0.514341	1.15208	1.60958	1.12655	0.975888	0.904718	1.07037	1.10524	1.19622	0.898637	0.903284	1.1689	1.2595
Etv6	3	-0.0965126	-0.09077	0.042298	0.718517	0.667925	0.809763	0.0568478	-0.000357341	0.578798	0.810755	0.510809	0.759525	0.60978	-0.242611	-0.0613821
Gbp3	3	-0.338314	-0.904359	-0.233544	0.28033	0.516789	0.194784	0.441688	0.17056	0.4785	0.133205	0.113281	-0.0661563	-0.415053	-0.135128	-0.399781
Smim3	3	-1.10524	-1.13241	-0.438014	-0.180237	0.300458	-0.278596	-0.386655	-0.416352	-0.48385	-0.0969913	0.139938	-0.155592	-0.237462	-0.0668726	-0.0831178
Gbp4	3	0.939708	0.885162	0.856963	1.30057	1.70245	1.17648	1.66129	1.32196	1.71787	1.24956	1.53036	0.981272	0.879186	0.916256	0.880238
Nfkbie	3	-0.214733	-0.20256	-0.360599	0.19697	0.402621	0.281073	-0.245802	-0.376918	-0.353236	0.0757095	-0.221076	0.089574	-0.4713	-0.313443	-0.337053
Asb2	3	-1.77592	-1.13151	-1.01818	-0.710828	-0.224984	-0.4299	-2.07984	-0.874288	-1.58234	-0.037768	0.248258	0.147158	-1.33928	-1.1438	-1.27277
Lyar	3	0.600055	0.633188	0.581052	0.885515	1.25425	0.710828	1.06784	0.850104	1.03921	1.02179	1.55463	0.889754	0.990567	0.662278	0.841927
Cfl2	3	-0.717284	-0.695272	-0.335037	-0.133926	-0.193085	-0.0360993	-0.09077	-0.112322	-0.520059	-0.141862	-0.0578023	-0.0601887	-0.120237	-0.301953	-0.244329
Hook3	3	0.10633	-0.022991	0.09077	0.43487	0.230362	0.331763	0.328241	0.242857	0.365433	0.72811	0.230607	0.546424	0.495129	0.0463518	0.252437
Ikzf2	3	0.283552	0.30345	0.197213	0.806791	1.08228	0.567008	0.673294	0.808441	0.746241	0.843966	1.08915	0.783263	0.629699	0.523608	0.257113
Wdr77	3	0.450635	0.601481	0.723769	0.937487	1.15905	0.990567	0.971678	1.03391	1.15116	0.886926	1.21744	0.784559	0.871846	1.00546	0.957641
Marcksl1	3	0.38127	0.158487	0.401847	1.36786	1.72416	1.50253	1.02945	0.763026	1.2075	0.972824	0.97206	1.01858	0.573454	0.906154	1.02945
Kdm2b	3	0.510809	0.299212	0.527163	0.907232	1.34279	1.15208	0.926454	1.12386	1.0331	0.761434	0.91916	0.715436	0.797589	0.762389	0.739335
Slc2a6	3	-3.49436	-3.27801	-3.12045	-0.875336	-0.734335	-1.07758	-1.67956	-1.60525	-1.88805	-0.878134	-0.842266	-0.807451	-2.41625	-1.52653	-1.85644
Relb	3	-0.0098866	0.0993851	0.197456	0.853529	0.856963	0.911554	0.784883	0.743098	0.862133	0.36187	0.377174	0.568407	0.1296	0.278843	0.323217
Plagl2	3	-0.083835	-0.176123	0.20986	0.345386	0.592371	0.619276	0.438276	0.343869	0.306694	0.503494	0.616393	0.347663	0.302203	0.310942	0.314945
Ppp1r16b	3	0.369001	0.583875	0.26574	0.688916	0.833131	0.772623	0.749707	0.782292	0.880238	0.820056	1.01618	0.973207	0.57177	0.330253	0.140659
Gm1966	3	0.178785	0.38127	0.239668	0.531823	0.4065	0.240894	0.573173	0.120237	0.705013	0.766857	0.476097	0.900422	0.627667	0.349688	0.248995
Iigp1	3	-1.87132	-0.963688	-1.55304	-0.789754	0.443527	-0.881643	-0.0678277	-0.830101	-0.483046	-0.542556	0.828085	-0.688614	-1.07037	-1.04085	-1.27224
Lysmd2	3	-0.218879	-0.54366	-0.212296	0.235992	0.290006	0.227917	-0.0458749	-0.0125073	0.0527919	0.13633	-0.0642464	0.150772	0.140178	0.0368144	0.121676
Socs1	3	1.15347	1.2574	1.17743	1.74234	1.79947	1.73051	1.63534	1.51069	1.70042	1.66035	1.93699	1.74234	1.31288	1.56266	1.36665
Nfat5	3	-0.413755	-0.2838	-0.346398	0.437752	0.248013	0.120956	0.314194	0.221564	0.248013	0.490824	0.494859	0.358057	0.328241	0.201101	0.360344
Dtwd1	3	0.330504	0.0706932	0.210104	0.267962	0.885867	0.608633	0.904359	0.531548	0.65813	0.491093	0.771019	0.510266	0.403655	0.621586	0.68379
Akap9	3	0.111123	-0.0220378	-0.0797716	0.46997	0.236482	0.200129	0.371808	0.0616207	0.165969	0.645169	0.412717	0.72006	0.332518	-0.189931	-0.192843
Npat	3	-0.354757	-0.579361	-0.177816	-0.122876	0.0630529	-0.0611434	-0.0065513	-0.144269	0.130561	0.0678277	0.132964	0.182175	0.000833796	-0.150049	-0.0318087
Fscn1	3	-3.4035	-2.01406	-0.587552	1.44808	1.27546	1.2574	-1.7923	-1.6018	-1.88523	1.10305	1.00073	0.916619	-0.680183	0.11448	0.590952
Cables1	3	-3.33423	-3.18942	-1.45973	-0.378197	-0.0108396	-0.582746	-0.588401	-0.307693	-0.448527	0.011316	0.717284	-0.42781	-0.594928	-0.535943	-0.579925
Tnfrsf18	3	0.507825	0.518424	0.297717	0.872892	1.06406	1.03391	0.613227	0.493513	0.607773	0.622453	0.556964	0.768456	0.368236	0.557521	0.518151
Socs2	3	-1.04372	-2.01225	-3.0387	0.382807	0.0463518	-0.219612	-2.07366	-3.0387	-1.36908	0.256128	-0.256374	-0.211809	-1.47511	-1.36969	-1.24334
Cdkn1a	3	-1.55383	-1.02018	-0.684694	0.687708	1.42864	0.615529	-0.457502	-0.359328	0.0179871	-0.0625755	-0.154387	-0.495667	-0.628827	-0.710522	-0.833468
Glt8d1	3	-0.972442	-1.08657	-0.843966	-0.366197	-0.514885	-0.418951	-0.658722	-0.747816	-0.433037	-0.424158	-0.671801	-0.301205	-0.725938	-0.352222	-0.340838
9630033F20Rik	3	-0.0905308	-0.420772	-0.287274	0.199886	0.0749927	0.107049	0.176848	-0.0852695	0.315445	0.206939	0.458295	0.0721263	-0.191629	0.176123	0.132484
Asap1	3	0.491631	0.505929	0.462003	1.01738	0.807121	1.03228	0.860752	0.957265	1.0234	1.13287	0.831783	1.23054	1.04044	0.876734	0.691637
Zfp961	3	-1.21047	-0.903642	-1.15812	-0.206939	-0.490824	-0.606628	-0.490287	-1.00586	-0.912276	-0.431729	-0.372574	-0.314694	-0.407017	-0.616681	-0.330504
Slc39a1	3	0.44642	0.234033	0.0673501	0.435917	0.638437	0.690427	0.579079	0.828421	0.781645	0.412199	0.512438	0.579079	0.168385	0.233054	0.384089
Chchd4	3	-0.0332388	-0.352475	-0.417911	0.139938	0.785531	-0.240649	0.311192	0.152217	0.315696	0.088139	0.841927	-0.151736	-0.0430133	0.24703	0.411161
Zfp329	3	0.0659176	-0.104893	-0.359328	0.413236	0.121436	0.260561	0.32397	0.335793	0.347916	0.620431	0.255143	0.600055	0.606628	0.189446	0.199886
Cxcl10	3	-0.87115	-0.799883	-0.417651	0.462268	1.49813	0.825068	0.275873	0.0620981	0.850104	-0.11376	0.984361	-0.184597	-1.59327	-1.57736	-1.81781
Dis3	3	-0.217904	-0.494859	-0.417391	0.0601887	0.409088	-0.399007	0.321711	0.133205	0.333022	0.227183	0.7179	-0.109685	-0.183144	0.115199	0.112322
Ubqln4	3	0.0733206	-0.0893348	-0.118557	0.418691	0.390766	0.228406	0.513253	0.326984	0.367217	-0.153182	0.412977	0.190416	0.134406	0.0282337	0.266728
Alkbh6	3	0.237708	0.291995	-0.0508835	0.648399	0.712977	0.579925	0.280082	0.180721	0.42781	0.300208	0.269938	0.366452	0.172494	0.0917269	0.0656788
Pdxdc1	3	0.337305	-0.051122	-0.0146515	0.319705	0.345386	0.529354	0.378965	0.54366	0.760479	0.433299	0.324221	0.402363	0.370532	-0.0117925	0.0573251
Hivep1	3	0.00941012	0.0079807	0.0609047	0.439588	0.727799	0.131042	0.26278	0.352982	0.340585	0.239423	0.326733	0.139216	-0.0929231	0.0129838	-0.0191785
Slc48a1	3	-0.0163193	0.0260889	0.156557	0.364924	0.440638	0.718825	0.266728	0.423116	0.0792936	0.0582796	0.029902	0.585006	0.278843	0.416871	0.492168
Parp14	3	0.00964836	0.292243	-0.106091	0.598629	0.722532	0.724389	0.471566	0.369766	0.512438	0.574297	0.794318	0.692242	0.34109	0.196484	0.0554162
Cetn4	3	-3.18942	-3.0387	-2.91857	-0.885867	-0.870106	-3.33423	-3.27801	-2.88641	-2.95405	-1.1544	-1.86315	-0.607773	-1.26214	-3.23055	-1.60698
Fabp5	3	-0.716668	-0.644289	-0.683489	0.206695	0.573173	0.0735594	0.234033	-0.0965126	-0.0258505	0.144028	0.6862	-0.117358	-0.216196	0.0239441	0.181448
Lrrc6	3	-1.32539	-3.01544	-1.45766	-0.648987	-0.777449	-0.382807	-1.67858	-1.19671	-2.91857	0.204262	-0.854901	0.199157	-1.59157	-1.16843	-1.24231
Rbbp9	3	-1.17221	-0.902568	-1.21694	-0.524701	-0.538971	-0.582181	-0.766218	-0.82775	-1.36726	-0.685597	-0.719442	-0.560027	-0.761434	-0.661685	-0.544489
Clic4	3	-0.160417	-0.221808	-0.242857	0.131282	0.375128	0.181206	0.0175106	-0.201101	-0.0587568	0.0301403	0.382295	-0.223762	-0.505659	-0.429116	-0.103935
Csf2rb2	3	-2.14644	-2.9937	-1.91866	-0.524428	-0.712977	-0.997987	-2.06555	-1.12565	-1.36665	-0.93306	-0.932692	-0.938967	-2.06555	-1.33346	-1.42666
A130077B15Rik	3	-0.0391984	-1.17839	-0.663168	0.392052	-0.191144	-0.127438	-0.109445	0.664356	0.378709	0.286281	0.217416	-0.427288	0.104893	-0.499712	-0.450635
E330033B04Rik	3	-1.208	-0.934534	-1.15626	-0.14114	-0.530177	-0.428594	-0.560306	-0.306195	-0.245557	0.0487368	-0.376918	-0.267715	-0.209617	-0.4065	-0.555574
AI846148	3	-0.0446825	-0.152941	-0.551686	0.0456364	0.236727	0.338314	0.344122	0.337053	-0.0153663	-0.0263272	-0.0480213	0.215221	0.0363377	0.0375296	-0.200615
Kif3a	3	-0.582746	-1.45559	-1.54907	-0.228895	-0.119517	-0.031332	-0.415832	-0.323468	-0.304198	-0.146195	-0.515429	0.0931624	-0.702572	-0.573173	-0.444316
Mtx2	3	-0.429116	-0.419992	-0.585854	-0.213758	0.147881	-0.142584	-0.180237	-0.157522	-0.110644	-0.0177489	0.300956	-0.334785	-0.131522	-0.125277	0.0769041
Kit	3	-1.62277	-2.9733	-1.54828	-0.322966	-0.102019	-0.499712	-1.03717	-1.19622	-0.951255	0.247521	0.305945	-0.11448	-1.08743	-1.14105	-1.3352
Purg	3	-1.04207	-1.08485	-1.01459	-0.955383	-0.904359	-0.178301	-1.31176	-0.646636	-1.09131	-0.555852	-0.718517	-0.233788	-0.453538	-0.572893	-0.75635
Cars	3	0.211565	0.251699	-0.155592	0.456973	0.668222	0.218879	0.731219	0.640775	0.486798	0.253913	0.632606	-0.0158428	-0.00488368	0.151736	0.4065
Syt6	3	-3.15306	-2.95405	-2.88641	-0.898993	-1.39193	-0.637853	-1.42337	-2.84316	-2.88641	-0.739022	-0.801853	-0.0384832	-3.27801	-1.57654	-2.22702
Ntmt1	3	-0.682286	-0.493513	-0.533195	-0.36187	0.0225144	-0.115199	-0.352222	-0.620431	-0.292243	-0.399265	-0.0592341	-0.661092	-0.488139	-0.273152	-0.366962
Luc7l3	3	0.738709	0.788779	0.864208	1.14839	1.33462	0.91916	1.23258	1.13877	1.24386	1.50106	1.426	1.58068	1.38444	0.631152	0.671502
Dennd5a	3	0.207669	-0.126238	0.149808	0.832457	0.893298	0.876734	0.218635	0.337558	0.011316	0.429116	0.0754705	0.617257	-0.0878998	0.0852695	0.0427749
Skil	3	0.127438	-0.0883782	-0.0222761	0.570929	0.870454	0.491093	-0.0585182	0.0175106	0.109206	0.216196	0.505659	0.42494	0.0494523	0.148603	0.415313
Swap70	3	-1.17079	-1.08356	-1.37641	-0.407017	-0.529629	-0.807121	-0.888339	-0.646049	-1.21295	-0.656652	-0.623032	-1.03188	-0.788128	-0.764302	-0.636685
Wars	3	0.314444	0.304198	0.488944	0.863516	1.36302	0.947516	1.2701	0.91336	1.2717	0.745612	1.27923	0.576827	0.637853	0.736208	0.648105
Zfp617	3	0.0537461	-0.478233	-0.416871	0.120956	0.0893348	0.327235	-0.0819226	-0.0816836	0.392566	0.320206	0.175397	0.600625	0.289758	0.019655	-0.174671
Marcks	3	-0.445368	-0.377941	-0.373084	0.121196	0.236972	0.0824007	-0.261547	-0.0251356	-0.145232	-0.234278	-0.371808	0.0886173	0.0599501	0.0601887	-0.386398
Myoz3	3	-1.24437	-1.5273	-1.75554	-0.628827	-0.961416	-0.905435	-1.25112	-0.744668	-1.28031	-1.00546	-1.02018	-1.00784	-1.38631	-1.36726	-1.58318
Tfe3	3	0.0430133	-0.321962	0.0458749	0.459884	0.465983	0.659018	0.432253	0.253667	-0.255636	0.0652014	0.083596	0.15921	0.197699	0.339071	0.160899
Atf5	3	-1.07037	-0.643117	-1.0582	-0.472099	-0.468906	-0.325979	-0.627376	-0.619564	-0.706235	-0.756985	-0.813406	-0.505117	-0.724698	-0.441425	-0.504576
Lamp2	3	-0.253421	-0.0730817	-0.285289	0.204992	0.32623	0.219367	0.145714	0.206452	0.00393076	0.151495	0.0360993	0.0368144	0.069738	0.105132	0.148122
Zmynd15	3	-3.01544	-2.87139	-2.7699	-0.560863	-0.505117	-0.905077	-1.24956	-1.76113	-1.02985	-1.28955	-1.29449	-1.15023	-1.72416	-1.69339	-2.61097
Aen	3	0.0482598	-0.199643	-0.416612	0.123837	0.681385	0.108487	0.455123	0.0535076	0.433037	0.0852695	0.430684	-0.0179871	-0.0924446	0.165003	0.190174
Rnf219	3	-0.697701	-0.93306	-0.568967	-0.434346	-0.307943	-0.718517	-0.230852	-0.409866	-0.201344	-0.59749	-0.180479	-0.620719	-0.775516	-0.490824	-0.531823
Cybb	3	-1.54986	-1.27331	-0.936748	-0.508639	-0.460149	-0.45618	-1.90973	-0.824399	-1.57571	-0.516245	-0.726868	-0.786505	-1.29946	-0.592655	-0.472365
Trim34a	3	0.17322	0.202317	0.410125	0.72006	0.397202	0.651931	0.54228	0.69315	0.684995	0.779061	0.603481	0.836506	0.677484	0.660499	0.458031
Mrps10	3	-0.284793	-0.232564	-0.626507	0.228895	0.468374	-0.029902	-0.0656788	0.135128	0.263027	-0.104174	0.354504	0.0322854	-0.0470673	0.0563706	0.182175
Gbp5	3	-1.32367	-0.990178	-1.54513	-0.837521	-0.283304	-0.758572	-1.00231	-0.706541	-1.087	-0.859373	-0.561142	-0.849079	-1.4293	-1.46389	-1.6747
Zc3h8	3	-0.990567	-0.429638	-0.775195	-0.336549	-0.167902	-0.5467	-0.444579	-0.433299	-0.316447	-0.392309	-0.116878	-0.338062	-0.356534	-0.543108	-0.72315
Zbtb18	3	-0.680784	-0.959905	-1.2978	-0.452482	-0.347916	-0.498902	-0.610641	-0.544489	-0.682286	-0.411421	-0.441163	-0.328995	-0.903642	-0.435393	-0.65429
Il2ra	3	-1.48796	-1.84849	-1.09825	0.100343	0.735895	-0.0234675	0.409866	-0.273893	0.491362	-0.418171	0.81939	-0.904359	-0.224984	-0.0210847	0.0206081
Irgm2	3	-0.149808	-0.281569	-0.0592341	0.474231	0.69679	0.309942	0.734023	0.567567	0.698005	0.825068	0.883049	0.438801	0.0699768	0.00559837	0.0578023
Gigyf2	3	-0.361107	-0.417911	-0.260069	-0.0315704	0.0382448	-0.295974	0.0867042	-0.180964	0.161865	0.424158	0.0453979	0.480906	-0.0957946	-0.991735	-0.704708
Tmtc4	3	-1.37274	-0.692848	-0.624768	-0.132003	-0.0628142	-0.343111	-0.690427	-0.198428	-0.396944	-0.0778598	0.0344307	-0.459619	-0.328492	-0.0912484	-0.154869
Parp11	3	-0.69679	-0.641945	-1.29615	-0.376151	-0.451954	-0.416612	-0.413755	-0.273152	-0.380245	-0.391537	-0.237953	-0.27068	-0.643117	-0.300707	-0.402105
Nup133	3	-0.713899	-0.451954	-0.660795	-0.342606	-0.139216	-0.102258	-0.640775	-0.56533	-0.211565	-0.119277	0.224984	-0.660795	-0.391023	-0.542004	-0.140659
Ctnna1	3	-0.823395	-0.989012	-0.897567	-0.135609	0.0855086	0.0382448	-0.557799	-1.36786	-0.545871	-0.188961	-0.165969	-0.170319	0.158004	0.0430133	0.218147
Birc3	3	-0.0256122	0.136811	-0.0477828	0.643996	0.829765	0.737145	0.308942	0.506471	0.40443	0.231096	0.1409	0.185809	-0.0869433	0.119277	0.0363377
Hyal2	3	-1.9791	-1.60698	-1.36908	-0.718517	-0.521969	-0.569527	-0.706847	-0.864554	-0.841248	-1.15255	-0.538696	-0.858684	-0.829093	-0.614377	-0.531
Mrps22	3	-0.550854	-0.476631	-0.510266	-0.0554162	0.148122	-0.212296	-0.0356225	-0.153905	-0.379477	-0.0320471	0.363906	-0.281569	-0.160658	-0.0587568	-0.0134603
Mvp	3	-0.0931624	-0.319955	-0.208156	0.316447	0.384089	0.242121	0.0647239	-0.140659	0.125998	-0.125517	-0.206452	-0.0148898	-0.612077	-0.111123	-0.0795326
Kpna2	3	-0.118317	0.0723651	-0.249241	0.41168	0.717284	0.109445	0.356788	0.280825	0.675687	0.602338	0.985909	0.113281	0.194784	0.353236	0.419471
Ier3	3	-0.481708	-0.540625	-0.44879	-0.265494	-0.258344	0.0702156	-0.531823	-0.704097	-1.02783	-0.0215612	-0.418691	0.155592	-0.273152	-0.341595	-0.247767
Tspan3	3	-0.012269	-0.247767	0.127919	0.326984	0.543384	0.439063	0.107528	0.217416	0.0215612	0.333022	0.557521	0.26278	0.0244207	0.138013	0.213027
4933412E12Rik	3	-0.528259	-0.312442	-0.566728	-0.157763	0.151976	-0.176848	0.167177	-0.0802496	0.0217995	-0.0740372	0.011316	-0.179027	-0.267222	-0.504847	-0.457766
Eif5a2	3	-1.2016	-0.416871	-1.05404	-0.177816	-0.11352	-0.163796	-0.72315	-0.779707	-0.606628	-0.569247	-0.183386	-0.434346	-0.130081	-0.384089	-0.102737
Cad	3	0.468108	0.509452	0.344375	0.717284	1.10568	0.512166	0.96066	0.895431	0.905077	0.5467	1.06029	0.356788	0.396687	0.64136	0.698613
Samsn1	3	-0.822727	-0.490824	-0.642531	-0.0747538	0.143066	-0.170802	-0.287771	-0.387939	-0.131763	-0.251945	0.0282337	-0.182659	-0.468906	-0.720986	-0.462268
Daam1	3	-1.97742	-1.84456	-1.44876	-1.11362	-0.978576	-0.730596	-1.30726	-0.86317	-0.626797	-1.86586	-1.08313	-0.695576	-1.721	-0.775516	-1.17173
Ctla4	3	-0.988624	-0.987459	-0.815729	-0.0833569	-0.0661563	-0.237462	-0.063769	-0.0699768	-0.164762	0.0943588	-0.00845717	-0.197213	-0.495937	-0.341343	-0.479569
Idi1	3	-1.20111	-1.22195	-1.36847	-0.470768	-0.220832	-1.07206	-0.542004	-0.739648	-0.444053	-0.371042	0.0535076	-0.857995	-0.641653	-0.476631	-0.497014
Tbc1d4	3	-0.666734	-0.847372	-0.446947	0.288267	-0.0258505	0.171527	-0.042298	0.184113	-0.252683	0.397718	0.105372	0.0594728	0.105851	0.119517	0.0723651
Nup37	3	-0.368491	-0.385628	-0.527711	-0.117358	0.12936	0.0201316	-0.0632916	0.0554162	-0.0451594	0.257605	0.65547	-0.182417	0.0554162	-0.23232	-0.0599501
Rnf157	3	-0.244084	-1.84195	-0.548638	0.440638	-0.00941012	0.234768	0.107768	-0.639605	-0.562537	0.0630529	-0.205965	-0.166694	-0.601767	-0.879186	-0.29971
Dnajc12	3	-1.28031	-0.526342	-1.05238	-0.192357	-0.0189402	-0.0902916	-0.743098	-0.670607	-0.410384	-0.540073	-0.825403	-0.553351	-0.585854	-0.490018	-0.369766
Ppid	3	0.204505	0.149326	0.255389	0.396429	0.868368	0.310192	0.551686	0.371552	0.528259	0.485189	0.955007	0.364415	0.375128	0.407535	0.60491
Fxyd7	3	-0.886926	-0.590385	-1.09477	-0.10633	-0.347157	0.1926	-0.359836	-0.178543	-0.331008	-0.501332	-0.477966	0.133445	-0.528806	-0.45301	-0.221564
Tnfsf8	3	-0.769096	-1.12252	-0.547807	-0.499712	-0.451163	-0.664653	-0.368491	-0.540349	-0.544489	-0.356534	-0.500792	-0.232075	-0.611503	-0.861788	-1.01618
Ddx11	3	-0.516245	-0.929752	-0.771981	-0.341595	0.119037	-0.237217	-0.541176	-0.901852	-0.131282	-0.463064	0.234523	-0.439325	-0.383576	-0.40443	-0.473964
Gm20752	3	-0.94901	-0.48975	-0.620719	0.031332	-0.306195	-0.0079807	-0.269938	-0.0694992	-0.0642464	-0.283056	-0.707153	-0.0542233	-0.711135	-0.669414	-0.693756
Efcab2	3	-1.16748	-1.04085	-1.1507	-0.470236	-0.388453	-0.557243	-0.423116	-0.49459	-1.14196	-0.309692	-0.678683	-0.558913	-1.02139	-0.988624	-0.604338
Nphp4	3	-2.90212	-2.69981	-1.74671	-2.31829	-1.11362	-1.97574	-1.30559	-1.57654	-2.59683	-1.46948	-1.17553	-1.2978	-1.95438	-1.32999	-1.47088
Klhl12	3	-0.59436	-0.280082	-0.601481	0.245066	-0.0819226	-0.333273	-0.393853	-0.228161	-0.0855086	-0.0948373	-0.0241824	-0.0833569	0.0406289	-0.00154848	-0.0747538
Selp	3	-1.97406	-1.32539	-2.64091	-0.6072	-0.166211	-0.379989	-0.402621	-0.669414	-0.677783	-0.539798	-0.253913	-0.244329	-0.773587	-0.988235	-1.21196
Casz1	3	-1.41814	-1.6018	-1.74561	-0.417391	-0.234033	-0.245802	-1.24076	-1.35941	-1.07929	-0.663762	-0.766537	-0.612077	-1.78993	-0.861442	-1.60352
2700081O15Rik	3	-0.310942	-0.657539	-0.60091	0.0893348	0.273152	-0.44379	-0.0804886	0.363651	-0.427288	-0.277605	-0.205479	-0.337053	-0.567847	-0.467842	-0.595497
Ccl22	3	-2.13234	-2.68202	-2.61823	-0.0263272	-0.156316	-0.362888	-1.56104	-0.995247	-2.58319	-0.410125	-0.336549	-0.644876	-1.86046	-1.32942	-1.4923
Slc29a2	3	-0.694059	-1.44808	-1.28901	-0.622164	0.0699768	-0.556686	-0.151254	-1.05321	-0.676884	-0.725938	-0.0275187	-0.915894	-0.733088	-0.808111	-0.845668
Dgat1	3	-0.310442	-0.606628	-0.152217	0.222785	0.0191785	0.512438	0.122396	0.137051	0.214246	-0.192357	-0.0938802	0.0101248	-0.151495	-0.239668	-0.180479
Aacs	3	-0.0058366	0.235992	0.236727	0.558913	0.692242	0.599769	0.684995	0.0573251	0.343616	0.388967	0.465186	0.192357	0.0948373	0.320457	0.467842
Mdk	3	-0.260069	-0.449581	-0.65813	0.207425	0.744983	0.680784	0.0136985	0.363906	-0.288764	0.0783377	0.579925	0.550023	-0.165245	0.178301	0.327235
2700038G22Rik	3	-1.68643	-1.01419	-1.63173	-0.498902	-0.424158	-0.901852	-0.422074	-0.994075	-0.560585	-0.672398	-0.381526	-1.02985	-0.812411	-1.77823	-0.714206
Npff	3	-1.47937	-1.44604	-0.929385	-0.680483	-1.01379	-0.453274	-0.996029	-0.943791	-0.873939	-0.808441	-0.725318	-0.803825	-0.978576	-1.05778	-0.920615
Naa20	3	-0.147158	-0.077143	-0.205235	0.198428	0.785207	0.183386	0.45618	-0.150772	0.351461	0.258098	0.558077	-0.132724	-0.00107202	0.340585	0.306444
Eaf1	3	-0.223029	-0.513797	-0.183386	0.069738	0.298215	-0.00393076	-0.0411058	-0.316447	-0.163796	-0.0120308	0.0640077	-0.0644852	-0.185324	-0.294481	-0.196727
Bhlhe40	3	-0.537319	-0.537044	-0.38332	-0.0167958	0.675088	-0.007266	-0.883401	-0.667627	-0.94082	-0.456444	0.0989063	-0.364924	-0.977807	-0.807121	-0.972442
Zfp599	3	-1.47795	-1.01339	-1.44199	-0.785207	-0.820056	-0.923166	-0.720986	-0.815065	-1.44604	-0.872543	-0.59436	-0.803496	-1.13377	-1.51743	-1.60266
Ctsh	3	-1.85644	-1.44266	-0.72315	-0.296223	-0.416092	-0.24482	-2.04584	-1.56997	-1.69339	-0.53842	-0.822393	-0.890462	-1.15998	-0.488139	-0.5467
Mpp6	3	-0.592655	-0.587269	-0.544765	-0.468374	0.0773819	-0.287026	-0.0795326	-0.177332	-0.117837	-0.0451594	0.314444	-0.424419	-0.224251	-0.316447	-0.298713
Cops7a	3	-0.236482	-0.223762	-0.29274	0.083835	0.281569	-0.0127455	0.0349074	0.126958	0.376151	0.14114	0.32146	0.0919661	-0.0453979	-0.063769	0.144751
Cd83	3	-0.884457	-0.983201	-0.581052	0.279091	0.822059	0.243102	-0.375128	-1.04618	-0.648987	0.050645	0.0766651	-0.266234	-1.4632	-0.986296	-0.659018
Ikzf4	3	-1.68348	-1.32025	-1.88805	-0.313943	-0.579643	-0.452482	-0.720368	-0.63377	-1.07249	-0.693756	-0.482779	-0.353236	-0.444842	-0.668222	-1.36121
Zfp809	3	-0.922436	-0.637853	-0.491362	-0.313693	-0.209373	-0.153905	-0.332518	-0.366707	-0.586985	-0.111603	-0.374873	-0.438014	-0.38871	-0.451426	-0.431729
Gm14378	3	-1.36362	-1.38196	-1.0027	-0.152941	-0.936379	-0.386398	-0.703487	-0.812411	-0.586702	-0.552241	-0.637269	-0.735895	-0.639605	-0.877084	-0.663762
Tlcd1	3	-0.944535	-1.69941	-1.73693	-0.505929	-0.438538	-1.16185	-0.703182	-0.582746	-0.491093	-0.671801	-0.0840741	-0.692848	-0.756985	-1.05695	-0.392309
Lrp8	3	-1.12925	-2.61823	-1.14425	-0.715744	-0.674191	-0.514613	-1.03066	-1.04372	-1.84849	-1.07418	-0.511352	-1.01539	-1.01938	-0.834142	-1.14242
Ppp1r16a	3	-0.883401	-1.31911	-0.835155	-0.431468	-0.719442	-0.00321607	-0.248504	-0.697397	-0.602338	-0.754449	-0.374362	-0.631733	-0.956135	-0.744668	-0.820056
Cd200	3	-1.36242	-1.07503	-1.27869	-0.340838	0.202803	-0.451426	-0.242121	-1.04331	-0.374873	-0.681385	-0.498902	-0.876035	-0.583593	-0.200858	-0.27068
B4galt4	3	-2.78112	-1.96907	-1.43262	-1.76904	-1.07758	-0.969008	-1.48008	-1.44672	-1.19964	-1.31627	-0.94082	-0.844987	-1.2912	-1.08271	-1.3758
Zmat3	3	-0.592087	-0.438014	-0.74404	-0.124317	0.161623	-0.0578023	-0.157281	0.0890957	-0.2201	-0.396171	-0.576264	-0.131763	-0.58331	-0.349435	-0.460149
2700099C18Rik	3	-0.965964	-1.38011	-1.5319	-0.772623	-0.661388	-0.645462	-0.757619	-0.48975	-0.768776	-0.622164	-0.430684	-1.12431	-0.883753	-0.787804	-0.912999
Gstz1	3	-0.201101	-0.952379	-0.859717	-0.0735594	-0.0955553	-0.182659	0.0146515	-0.267222	0.104893	-0.287523	-0.00678953	-0.110404	-0.281569	-0.388453	-0.239914
Nek6	3	-2.75903	-2.5636	-2.48321	-0.688312	0.0950767	-0.203776	-1.1374	-1.10612	-1.54592	-0.52689	-0.110883	-0.793665	-1.04085	-0.925722	-0.595213
Zfp827	3	-1.09174	-1.43729	-0.810755	-0.81939	-0.769096	0.0859868	-1.05945	-0.767816	-0.803825	-0.818723	-0.608633	-0.834142	-0.811417	-0.481708	-0.43985
Pop1	3	-0.942304	-0.92353	-1.5273	-0.528259	0.0415827	-0.470502	-0.634644	-0.535393	-0.275625	-0.381782	0.112322	-0.580207	-0.409088	-0.285537	-0.320206
Gzmc	3	-2.11419	-1.956	-2.4297	-0.879887	-0.768456	-0.942304	-1.87962	-2.36249	-1.53965	-1.57985	-1.17268	-1.34573	-2.04392	-2.74847	-1.88664
Unc13a	3	-2.70904	-2.52714	-2.42068	-2.17852	-1.89089	-1.7923	-1.64818	-1.44131	-1.83678	-1.28356	-1.75665	-0.89935	-2.26873	-1.56024	-1.32712
Nol10	3	-0.478233	-0.498902	-0.169835	0.0203698	0.392052	-0.088139	0.123597	-0.205965	0.144269	-0.0692604	0.462268	-0.178301	-0.169594	0.258837	0.376918
Glis2	3	-1.84326	-1.95278	-2.39058	-1.12925	-1.20405	-0.631733	-1.87546	-1.1013	-0.973972	-2.34352	-1.32654	-1.05945	-1.32884	-2.71851	-1.80552
Cep170	3	-0.859028	-0.617545	-0.672995	-0.687105	-0.465717	-0.106091	-0.204992	-0.0661563	-0.274636	-0.0893348	0.00607484	-0.0668726	-0.395656	-0.465983	-0.506471
Slc12a2	3	-0.781645	-0.810755	-0.719134	-0.550023	-0.238933	-0.672099	0.108726	-0.727799	-0.455915	-0.286778	-0.318702	-0.44721	-0.482243	-0.423898	-0.303949
Smug1	3	-0.534844	-0.684995	-0.953129	-0.385628	-0.161865	-0.215221	-0.131282	-0.397202	-0.506742	-0.40857	-0.438014	-0.473697	-0.348675	-0.22645	-0.492706
Myef2	3	-1.12252	-0.976655	-1.26957	-0.625347	-0.480104	-0.801196	-0.878835	-1.03228	-0.582463	-0.661388	-0.607487	-0.700134	-0.695272	-0.577671	-0.727179
Hk2	3	-0.748446	-0.715744	-0.919524	-0.385372	0.0573251	-0.869758	-0.313193	-0.238198	0.00702776	-0.505929	0.421814	-0.92353	-0.64987	-0.728731	-0.696486
Clec4a1	3	-2.61097	-2.45316	-2.32892	-1.15162	-1.20062	-1.26744	-2.60383	-2.25038	-2.29446	-1.57489	-2.09456	-1.34279	-1.77823	-1.8618	-2.33982
Stx11	3	-0.780352	-1.10744	-2.30792	-0.175881	0.258837	-0.0575637	-0.595213	-0.467311	-0.488139	-0.679283	-0.301455	-0.462533	-1.18125	-0.665247	-0.977039
Plxna1	3	-0.833468	-1.50253	-1.8618	-0.591236	-0.399523	-0.73652	-1.02139	-0.395914	-0.239423	-1.30894	-0.793665	-0.981657	-1.45422	-1.39887	-0.976655
Spdl1	3	-1.35463	-1.25477	-2.30114	-0.804813	-1.00744	-0.698613	-1.47299	-1.23666	-1.12162	-0.816726	-0.450372	-0.898637	-0.971678	-1.07801	-1.35941
Zfp420	3	-1.23156	-1.37274	-1.08657	-0.375128	-1.0499	-0.393853	-0.619564	-0.532097	-0.828757	-0.545041	-0.749707	-0.306694	-1.05653	-0.450108	-0.717284
AI597479	3	-0.856963	-0.510266	-0.759843	-0.0408674	0.0244207	-0.169352	-0.0334772	-0.421033	-0.505929	-0.20183	-0.146677	-0.238198	-0.193085	-0.226205	-0.0924446
Gm12185	3	-1.15533	-1.10612	-1.19233	-0.905077	-0.526069	-0.532371	-0.813074	-0.363906	-0.249978	-0.704708	-0.635227	-1.10656	-1.24748	-1.24956	-1.35881
Ston2	3	-1.94958	-2.42068	-2.28464	-1.22598	-0.952379	-1.47441	-1.47229	-1.54356	-1.80917	-1.37641	-1.05072	-2.34725	-2.80465	-1.21544	-0.959905
Lonrf1	3	-2.57655	-1.57571	-1.85644	-0.83111	-0.707153	-0.799555	-0.605483	-1.2341	-0.640775	-1.77592	-1.19136	-1.59923	-0.93306	-1.67373	-1.19573
Cxcl16	3	-1.46459	-2.40321	-1.71062	-0.367217	-0.351968	-0.512981	-1.99803	-1.70143	-2.24442	-0.650164	-0.924261	-1.37396	-2.79269	-1.07673	-1.48508
Adam8	3	-1.40205	-1.93544	-1.33987	-0.64341	-0.91517	-0.522242	-0.901494	-0.575983	-1.24696	-0.828085	-1.02945	-0.94677	-1.127	-1.2841	-1.16466
Tyro3	3	-1.53113	-1.49813	-1.51442	-0.669414	-1.10174	-0.891525	-1.86315	-1.69941	-1.41684	-1.50994	-1.09999	-0.909751	-1.41231	-1.4393	-1.11895
Plagl1	3	-2.53892	-2.38645	-2.23564	-0.920251	-0.658722	-1.36001	-1.9859	-2.16097	-2.22702	-1.11317	-0.984747	-1.1048	-2.7699	-2.5636	-2.42517
Serpine2	3	-1.74126	-2.38236	-2.23275	-0.441951	0.43985	-0.915532	-1.05197	-1.32597	-1.79827	-0.77423	0.172978	-1.15672	-1.41102	-1.31798	-1.08313
Lta	3	-1.08356	-0.888339	-0.784883	-0.467311	-0.127919	-0.460413	-0.5503	-1.23003	-0.761434	-0.609207	-0.245066	-0.978961	-0.990178	-0.830101	-0.657539
Plxnd1	3	-1.46042	-1.7923	-1.51218	-0.668818	-0.799227	-0.937487	-1.08614	-0.687406	-2.20213	-1.09174	-1.18991	-1.03798	-0.863516	-0.855244	-0.874288
Cd63	3	-2.51009	-1.57078	-1.59496	-0.584723	-1.09912	-0.751286	-2.48321	-2.137	-1.41489	-0.977039	-1.43461	-1.06995	-1.28031	-1.96249	-1.28139
Bcl7c	3	-0.854215	-0.788454	-0.828421	-0.320708	-0.20256	-0.411161	-0.321962	-0.626507	-0.666139	-0.800539	-0.644876	-0.70593	-0.767496	-0.374106	-0.480371
Chml	3	-2.07777	-1.56752	-1.50994	-1.04372	-1.13422	-1.15162	-0.772945	-1.32196	-1.32654	-1.45904	-1.18943	-1.13831	-1.50106	-1.07546	-1.26744
AI836003	3	-2.49912	-2.33253	-2.18626	-1.19671	0.0905308	-1.6894	-2.45802	-2.11866	-2.18626	-2.137	-1.74343	-1.65283	-2.73821	-2.52714	-1.41554
Zbtb3	3	-1.82911	-1.92622	-2.18366	-1.00982	-1.51894	-1.05612	-0.680784	-2.11197	-1.1803	-1.16607	-2.00509	-1.59242	-1.45148	-1.85245	-1.43997
Tnip3	3	-2.48845	-2.32535	-2.17852	-0.803167	-0.226694	-1.08872	-0.459619	-0.530725	-0.860062	-0.760797	0.268703	-1.28791	-0.716668	-0.714513	-0.492168
Hook2	3	-1.26003	-1.19964	-1.08099	-0.603767	-0.877434	-0.69679	-0.951255	-1.52425	-1.11008	-0.712977	-1.04866	-0.823395	-0.895431	-1.07376	-0.911193
Gnaq	3	-1.30113	-1.00349	-1.50475	-0.415572	-0.478767	-0.711442	-0.752234	-1.31911	-0.553351	-1.2275	-0.462533	-0.829429	-0.989012	-1.49303	-1.03188
Psrc1	3	-1.30002	-1.14655	-1.59242	-0.633188	0.0733206	-0.735271	-0.924626	-1.52121	-0.665544	-2.20213	-0.89828	-1.33987	-1.76677	-1.59923	-1.99803
Slc5a3	3	-1.58401	-0.861788	-1.50106	-0.651341	-0.797916	-0.696486	-0.578798	-1.02259	-0.436965	-0.703182	-0.644289	-0.808111	-0.615241	-0.784559	-0.850446
Ttc37	3	-1.93235	-1.78522	-1.50033	-1.12252	-1.23105	-0.779707	-1.39005	-1.22699	-0.578516	-1.16185	-0.897923	-1.08528	-1.14655	-1.20998	-1.17839
Snora30	3	-1.73371	-1.36061	-1.59073	-1.25216	-1.46111	-1.18173	-0.984361	-0.758254	-0.965964	-1.62366	-1.5882	-1.44536	-1.76113	-1.66035	-2.13004
Col27a1	3	-2.45802	-2.28141	-1.83807	-1.68151	-1.22902	-1.76791	-2.38236	-2.06154	-1.40588	-1.6894	-1.38755	-0.749392	-2.71851	-2.47805	-1.17743
Utf1	3	-1.3481	-1.41749	-2.13466	0.10154	0.757302	0.270927	0.0986669	-0.0182254	0.0434902	-0.468374	0.0902916	-0.526616	-0.266728	-0.281321	-0.0368144
2900005J15Rik	3	-2.06154	-2.27821	-2.13234	-1.97742	-1.04454	-1.21844	-1.3352	-1.67567	-1.77247	-2.19944	-1.58736	-1.33811	-1.31741	-1.54828	-1.95438
Tnnt2	3	-2.43892	-2.26562	-2.12318	-0.518969	-0.398491	-0.734023	-0.810755	-2.05363	-2.13004	-1.55623	-1.18702	-1.10086	-2.68202	-1.95438	-2.9937
Sema6d	3	-2.42517	-1.77707	-2.11866	-0.976272	-0.875685	-1.52501	-1.84849	-1.67373	-2.12318	-2.12318	-1.52501	-1.44266	-2.12545	-1.73801	-1.95278
Vash1	3	-2.42068	-1.77477	-2.11642	-0.684694	-0.541452	-0.982815	-1.45973	-2.04008	-2.11866	-1.45012	-1.06868	-0.896498	-1.176	-1.65752	-1.56024
Lacc1	3	-2.40751	-2.25641	-2.10537	-1.19525	-1.22851	-0.957641	-2.34725	-2.02876	-2.10102	-2.31829	-1.4293	-1.76791	-2.00687	-1.83678	-1.91567
Ndc80	3	-0.598914	-0.664653	-0.667329	-0.563374	-0.464125	-0.168869	-0.428333	-0.222541	-0.194299	-0.191872	0.0415827	-0.583875	-0.401588	-0.43749	-0.207425
Prrg4	3	-1.9247	-1.91121	-1.82658	-1.30559	-0.947516	-1.17934	-1.7231	-1.4078	-1.63898	-1.13422	-1.0027	-0.883401	-1.35941	-2.45316	-1.83293
Anxa3	3	-2.38645	-2.24739	-2.10319	-1.04003	-1.12925	-1.45973	-2.32892	-2.01406	-2.09031	-1.10876	-1.58485	-1.15393	-1.49085	-1.65377	-1.94958
Adap1	3	-1.81657	-0.910833	-1.81657	-0.942676	-0.207669	-0.620431	-1.21246	-0.796279	-1.49959	-1.02783	-0.331008	-1.15347	-1.4894	-0.974738	-1.10436
Spib	3	-2.36249	-2.21027	-1.80795	-0.902926	-0.82775	-0.459354	-2.27821	-1.50994	-2.05363	-1.248	-1.10964	-1.33462	-1.90386	-1.54277	-1.16138
Tbc1d8	3	-2.3548	-1.65004	-1.39951	-0.26352	-0.443001	-0.421033	-0.678983	-0.919524	-1.16701	-0.566448	-1.47724	-0.647811	-0.965964	-0.608633	-0.501872
Pbx3	3	-2.34725	-2.20754	-2.07366	-0.902568	-1.2574	-1.14471	-2.26873	-1.96907	-2.04778	-1.44266	-1.13604	-2.11866	-2.10976	-2.41625	-2.53892
Ankrd52	3	-1.64449	-1.64725	-1.8043	-1.24644	-0.781322	-0.980886	-1.07758	-0.83583	-1.75	-1.04783	-0.614953	-1.76	-1.00625	-1.02299	-0.835493
Mgll	3	-2.33253	-1.4046	-1.80309	-0.651047	-0.945652	-1.17648	-0.980501	-1.07886	-0.821057	-0.906872	-1.0246	-1.2574	-2.61097	-2.042	-2.93585
Slc23a1	3	-1.90826	-2.18626	-2.05363	-0.888692	-2.22702	-0.563933	-1.70754	-1.94325	-0.663168	-1.5467	-1.57489	-1.82658	-2.22419	-1.93081	-2.52714
Irak1bp1	3	-1.80067	-1.34928	-1.48294	-0.916256	-0.928651	-1.45491	-0.750654	-0.754449	-0.758254	-0.878835	-0.883049	-1.21047	-1.20111	-1.53809	-1.35343
Plcb3	3	-1.07631	-1.47159	-0.983974	-0.800539	-0.76494	-0.339071	-0.591236	-0.655175	-0.502683	-1.08485	-0.964067	-0.942304	-0.893298	-1.34221	-1.06196
Ttc19	3	-1.79827	-1.75221	-1.11362	-1.16654	-0.575983	-0.912276	-0.979731	-1.21246	-0.61409	-1.13196	-0.759525	-1.30391	-0.861442	-0.796279	-1.38755
Sema7a	3	-2.03439	-1.46808	-1.23258	-0.190416	0.298713	-0.44879	-0.0702156	-0.529629	-0.436441	-0.619276	0.357803	-1.25635	-0.227183	-0.401588	0.0673501
Lilrb3	3	-2.29116	-2.16841	-2.02876	-1.36302	-1.18895	-1.50994	-1.44334	-1.39508	-1.09955	-0.89117	-1.57242	-1.5659	-1.97742	-1.47653	-1.43461
Mmp25	3	-2.03251	-2.16344	-2.0269	-1.16513	-1.18846	-0.828757	-2.20213	-1.90532	-1.60871	-1.33288	-1.88102	-2.19678	-2.09243	-2.3743	-1.64633
Il15ra	3	-1.43796	-1.54356	-1.66319	-1.11628	-0.944907	-1.45285	-1.32196	-1.49448	-1.48652	-0.890816	-0.817059	-1.38818	-1.48222	-1.53499	-1.2956
Mup20	3	-1.89806	-2.15608	-1.78993	-1.18943	-1.40141	-0.953129	-1.37274	-1.63173	-1.38444	-1.27277	-1.38072	-1.8104	-1.26691	-1.06616	-1.71996
Phlda3	3	-1.63625	-1.63534	-1.78875	-0.702877	0.270432	-0.550023	-1.11539	-0.793339	-1.30113	-1.74561	-1.27331	-2.18366	-2.20754	-1.6399	-2.18109
AA467197	3	-1.63263	-2.10976	-1.99978	-1.05529	-0.014175	-0.778093	-2.17092	-1.49013	-1.60094	-1.81657	-0.830774	-1.08142	-2.54495	-1.71579	-2.07571
Mreg	3	-2.23855	-2.09885	-1.78288	-1.09477	-0.827079	-1.50401	-2.15365	-1.8618	-1.95761	-1.08313	-1.41425	-2.07984	-1.97073	-2.14883	-1.7489
Nkain1	3	-1.78757	-2.09456	-1.56024	-0.850788	-0.735895	-1.33462	-1.15952	-1.85912	-1.38072	-1.98419	-0.704402	-1.87408	-1.66129	-1.41814	-1.86451
Hpdl	3	-2.22702	-2.07984	-1.96413	-2.03063	-1.18509	-1.91418	-1.36969	-1.6157	-1.47299	-2.25038	-0.704097	-2.40321	-1.80673	-2.31829	-1.6399
Tff1	3	-2.21302	-2.06757	-1.956	-1.32139	-1.18413	-1.33404	-2.12318	-1.82785	-1.93544	-0.701657	-1.70143	-2.25038	-2.48845	-2.31481	-2.79269
Ccdc116	3	-1.62545	-1.53499	-1.77133	-1.02299	-0.584723	-0.410902	-0.312192	-1.61132	-1.03594	-1.43195	-0.804484	-2.36639	-1.53422	-2.13234	-0.849079
Zfp953	4	-0.756985	-1.3387	-1.9247	-0.568687	-1.08958	-0.65488	-0.831447	-1.0708	-0.436179	-0.557799	-0.894009	-0.537594	-0.387682	-0.546977	-0.32799
Wdfy1	4	0.0320471	-0.458295	-0.649281	0.0699768	0.1296	0.254897	0.147399	0.185567	0.419211	-0.136089	-0.234768	0.145714	-0.0539847	-0.0630529	-0.0673501
Gbp8	4	1.08185	0.806461	1.02622	1.29284	1.30057	1.09304	1.55463	1.4737	1.74234	1.38943	1.38818	1.24128	1.20553	1.11052	1.04003
Nfkbid	4	1.18461	0.883401	1.03513	1.51143	1.91121	1.47653	1.76451	1.70448	1.69339	1.16045	1.47088	1.14931	1.23974	1.41295	1.55623
Ctdsp2	4	1.19476	1.1875	0.983587	1.61923	1.23054	1.69139	1.51367	1.67373	1.65752	1.54592	1.03594	1.52045	1.57902	1.52806	1.41749
Bcl2l11	4	0.781322	0.614953	0.282313	1.48652	1.36604	1.43997	1.74671	1.52121	1.73478	1.16092	1.06406	1.22245	1.46878	1.51593	1.48222
Gpr174	4	-0.0745149	-0.170319	-0.289758	0.124557	0.086465	-0.118077	0.431207	0.419211	0.64987	-0.107049	-0.102019	-0.0370528	0.567847	0.544765	0.517879
Tgif1	4	0.882697	0.666734	0.961416	1.45973	1.28682	1.45285	1.4201	1.50549	1.31176	0.973589	0.833468	1.21196	1.11806	1.12162	1.13061
Pear1	4	-0.398233	-0.434608	-0.150772	0.245557	-0.592939	-0.117837	0.158728	-0.65252	0.0580409	0.158969	-0.265247	0.128159	0.349182	0.227672	0.280082
Thada	4	0.479302	0.58642	0.534019	1.13922	0.606055	1.32999	0.991735	1.2841	0.801196	1.11317	0.605769	1.1689	1.28302	1.15765	1.09694
Gpr171	4	0.277853	0.116398	0.415313	0.585006	0.665544	0.659314	0.874986	0.765259	0.846009	0.594076	0.414274	0.597205	0.72315	0.865246	0.908671
Ikzf3	4	0.0914877	-0.259083	0.186779	0.0898132	0.140659	0.0434902	0.340838	0.274636	0.317199	0.260808	0.183628	0.388196	0.519241	0.656357	0.638729
Pyhin1	4	1.36726	1.22346	1.3387	1.56671	1.4632	1.47299	1.6157	1.41037	1.54986	1.60784	1.38506	1.71787	1.75888	1.8203	1.73158
Vat1	4	-0.718825	-1.05031	-0.753499	-0.350194	-0.634644	-0.367471	-0.0330005	0.0690216	-0.371552	-0.511352	-1.30002	-0.822727	-0.286281	-0.173704	-0.217172
Sfi1	4	0.236482	0.305945	0.500252	0.708683	0.471566	0.827414	0.700439	0.987847	0.666437	0.776804	0.426245	0.810755	0.948636	0.844646	0.844306
Vamp1	4	-0.11424	-0.146677	-0.000595568	0.582181	0.024659	0.149085	0.211809	0.355772	0.312192	0.596351	0.171044	0.767176	0.853871	0.455123	0.783587
Map4k5	4	-1.28682	-1.85912	-1.30894	-0.759843	-0.763345	-0.654585	-1.00902	-0.327738	-1.3758	-0.740902	-1.34279	-0.788128	-0.806461	-0.867326	-0.796607
Klc4	4	-0.954255	-1.18461	-1.0649	-0.460149	-0.839552	-0.511352	-0.615241	-0.716668	-0.733399	-0.759207	-0.94677	-0.721604	-0.550577	-0.586137	-0.523062
Pogk	4	-0.102019	-0.0170341	0.153182	0.0812056	0.560027	0.235748	0.709908	0.444842	0.577671	-0.236237	0.156316	-0.219123	0.171044	0.186779	0.312943
Nefh	4	0.0924446	0.370532	0.381526	0.877784	1.33288	0.488407	1.02904	0.877084	0.93306	0.887985	1.55145	0.309192	1.03635	1.01339	1.067
Gm5431	4	-0.973972	-1.08872	-0.823061	-0.611216	-0.855931	-0.520605	-0.418431	-0.548638	-0.501872	-0.618987	-0.803825	-0.507013	-0.563933	-0.546424	-0.796279
Zranb2	4	0.848738	0.756985	0.883401	1.1741	1.23717	1.09044	1.13968	1.31119	1.29449	1.26957	1.43395	1.30447	1.34987	1.23871	1.30951
Nfatc1	4	1.08958	1.10217	1.23207	1.17458	1.42075	1.15023	1.47088	1.51218	1.621	1.14288	1.35642	1.02662	1.66319	1.62813	1.74561
Igf1r	4	0.251699	0.297717	0.104893	0.680784	0.29274	0.633188	0.807451	0.564771	0.933429	0.849763	0.0773819	1.07037	0.872543	0.653994	0.425984
Icos	4	0.792687	0.75255	0.859717	0.984361	0.82775	0.962173	1.2841	1.27546	1.31345	1.01618	0.746556	1.07631	1.26637	0.982043	0.978192
Unc119b	4	0.466248	0.604624	0.526069	0.777771	0.647224	0.68952	0.694059	0.734647	0.828421	0.679883	0.619853	0.679283	1.05362	1.05487	1.05862
Vmn1r65	4	-0.363397	-0.544765	-0.245557	-0.034669	-0.179753	-0.214246	0.0728428	0.158969	0.086465	-0.504847	-0.1296	0.0277571	-0.0198933	-0.102977	0.0874216
Cd28	4	1.49157	1.33115	1.5273	1.31176	1.21544	1.30113	1.94011	1.90386	1.72521	1.29504	0.997204	1.05446	2.02876	2.0232	2.03251
Cnn3	4	-0.10154	-0.164762	-0.289261	0.180237	-0.103935	0.0993851	0.379989	0.315195	0.271421	-0.295974	0.12936	-0.131282	0.0675889	0.0936409	0.236972
Ahi1	4	-0.994466	-0.710828	-0.822727	-0.384859	-0.35628	-0.243102	0.255389	-0.0165576	-0.370787	-0.102498	-0.509452	-0.26895	-0.149808	-0.673892	-0.445368
Rnf19a	4	0.201101	-0.128399	0.0654401	0.102498	0.250716	0.336297	0.402105	0.529629	0.305446	0.0415827	0.0103631	0.138735	0.477432	0.789104	0.5503
Psat1	4	0.929752	0.879186	0.862824	1.09434	1.3888	0.925357	1.45973	1.24852	1.4393	1.34691	1.75443	0.949758	1.15765	1.21495	1.38818
Gnl1	4	0.0929231	0.170319	0.257113	0.425201	0.574578	0.20256	0.740588	0.486529	0.616969	0.261547	0.379477	0.0451594	0.474497	0.549192	0.498093
E130307A14Rik	4	-0.574578	-0.306944	-0.0620981	0.359328	-0.148603	0.737771	0.191144	0.600055	0.502683	-0.147399	-0.300707	0.130561	-0.232564	-0.0470673	0.131282
Rcl1	4	0.485189	0.281569	0.195513	0.513797	0.825738	0.575421	0.952004	0.842266	0.700743	0.299461	0.826073	0.321209	0.40857	0.527985	0.721913
Neat1	4	0.301953	-0.0826397	0.161382	1.32769	0.722841	1.18221	1.28139	1.15905	1.23461	1.14701	0.830774	1.08442	1.18702	1.13241	1.10261
Tpd52	4	-0.258098	-0.410902	-0.404948	-0.165969	0.0201316	0.346651	0.100103	0.069738	0.336549	0.0604274	-0.0699768	-0.0578023	-0.217172	0.32975	0.140178
Abhd4	4	0.0279954	0.285537	0.32146	0.771661	0.713899	0.721913	0.27068	0.860752	0.544212	0.416871	-0.109685	0.355011	0.218147	0.569808	0.60091
Bcl6	4	-1.55623	-0.964826	-1.01938	-0.603481	-0.838536	-0.491631	-0.35425	-0.623321	-0.21644	-0.496475	-0.871846	-0.155834	-0.533195	-0.514069	-0.4409
P2rx4	4	-0.794318	-0.995247	-0.731841	-0.403913	-0.385885	-0.468108	-0.345892	-0.309692	-0.551964	-0.42494	-0.781645	-0.344375	-0.532921	-0.331008	-0.475831
Ybx3	4	1.19964	0.904718	0.985134	1.40014	1.7055	1.17221	1.73909	1.55065	1.66129	1.39508	1.85113	1.21694	1.55383	1.6399	1.73693
Sap18	4	-0.372063	-0.469438	-0.48385	-0.184597	-0.193328	-0.151495	-0.0320471	0.161623	0.0265655	-0.196241	-0.233299	-0.0170341	-0.0592341	-0.337305	-0.400556
Adck5	4	-0.247767	-0.363142	-0.265987	0.158969	0.00750423	0.17322	0.0563706	0.275873	0.324723	0.0833569	0.0957946	-0.069738	0.137292	0.102019	0.254405
Tbx6	4	0.0420595	-0.544489	-0.24482	-0.0979487	-0.298215	0.277853	0.0950767	-0.146436	-0.248504	0.139216	-0.21644	0.394626	0.452746	0.292989	0.260808
Mlec	4	0.865246	0.836844	0.743726	0.970914	1.08829	1.19476	1.14609	1.08228	1.14059	1.00982	1.09912	1.08057	1.27815	1.3888	1.26478
Mmd	4	0.345386	0.398491	-0.0986669	0.436965	0.633188	0.425984	0.712056	0.908311	0.847372	0.453274	0.787154	0.395656	0.787479	1.01459	0.937487
Neurl3	4	0.650164	0.706235	0.58642	1.0246	0.823061	1.04701	1.16185	1.29615	1.22699	0.843626	0.295726	0.943419	1.16326	0.893298	0.890462
Atp8b4	4	0.456708	0.209617	0.214977	0.624768	0.108008	0.643996	0.405206	0.375384	0.520605	0.573454	0.250716	0.645756	0.791057	0.849421	0.667032
Hmgcs1	4	0.287026	-0.0747538	0.011316	0.527985	0.843966	0.255636	0.758254	0.39746	0.638437	0.471833	0.848396	0.372574	0.659018	0.549469	0.760479
Smc4	4	1.38196	1.45217	1.41231	1.78639	1.46181	1.51218	1.81781	1.78055	1.81781	1.97073	1.68348	1.88664	2.042	1.61045	1.49013
Tnfrsf9	4	-0.742784	-0.612939	-0.905077	1.17363	1.67761	0.828085	1.6018	1.29891	1.39697	0.890462	1.49521	0.370532	1.26425	1.34515	1.52349
Ogt	4	0.716668	0.421814	0.586702	1.27546	0.881292	1.15116	1.15765	1.24437	1.2341	1.3067	0.94082	1.32712	1.34691	1.27117	1.30838
Xcl1	4	-0.519787	-0.679583	-0.501602	0.463594	1.17363	-0.0862259	1.40141	1.04331	1.21694	0.417911	1.48508	-0.412977	1.19136	1.53267	1.64725
Shmt1	4	-0.73153	-0.480906	-0.664653	-0.019655	0.508368	-0.241385	0.602052	0.141381	0.255143	0.162106	0.916982	-0.386655	0.118317	0.26574	0.594076
Sec61a2	4	-0.107049	-0.531548	-0.453274	-0.0929231	-0.127198	0.00941012	-0.140178	0.251208	0.240649	-0.44379	-0.139938	-0.278843	0.0632916	-0.178301	-0.35425
Tubb2b	4	-0.422856	-0.854558	-0.419471	0.197213	0.153423	0.406241	0.237953	0.574297	0.0704544	0.118557	-0.0263272	-0.158969	0.0733206	0.396429	0.030617
Cblb	4	0.452746	0.436441	0.52689	1.07376	1.02501	0.901137	1.32082	1.22095	1.17315	0.993685	0.847713	0.673593	1.14747	1.23974	1.31232
Ptms	4	0.862133	0.517334	0.719751	1.30559	1.31684	1.32827	1.22801	0.91517	0.986296	1.19964	1.30391	1.07164	1.48222	1.69439	1.53887
Mlxip	4	0.227672	-0.114	-0.108966	0.0654401	0.100103	0.125037	0.051122	0.436441	0.439063	0.0960339	0.381013	0.29274	0.304947	0.606055	0.525795
Itm2a	4	0.391795	0.465452	0.652225	0.583028	0.732464	0.474497	1.6894	1.53267	1.63898	0.280082	0.582181	0.168144	1.32082	1.54828	1.62277
Gm14085	4	0.536218	0.336045	0.477432	1.36302	0.614377	1.30391	1.1185	1.21196	1.10744	1.3832	0.527437	1.31968	1.33637	1.20258	1.14059
Usp37	4	-0.563374	-0.202073	-0.516245	-0.311442	0.0129838	-0.137773	-0.502683	-0.100343	-0.204262	-0.24163	-0.100822	-0.189203	-0.137292	0.0461133	0.172011
Sesn1	4	0.524155	0.388196	0.594928	0.844646	0.452746	0.952379	0.769417	0.964067	0.72315	0.904718	0.300208	0.900065	1.05862	0.971678	0.937857
Glcci1	4	0.377941	0.32146	-0.137051	0.537319	0.0876607	0.400297	0.625637	0.389224	0.44379	0.541728	0.494321	0.654585	0.832457	0.952004	0.803496
Pou2af1	4	-0.474231	-0.709602	-0.188718	-0.486261	-1.02179	-0.950132	0.387682	0.171769	0.247276	-0.82373	-1.29836	-0.451163	0.614377	1.00034	0.998772
Map2k3	4	1.00152	1.0027	1.03066	1.01499	1.45491	1.24489	1.55543	1.46181	1.45559	0.953129	1.31514	0.887985	1.17553	1.17458	1.06911
Meaf6	4	0.456973	0.298963	0.278596	0.613802	0.65311	0.563933	0.582746	0.602052	0.521151	0.561142	0.536493	0.578516	0.686803	0.920251	0.915894
Umps	4	0.473431	0.718825	0.683188	0.811086	1.26266	0.625927	1.13922	1.22145	1.20998	0.968627	1.51442	0.748131	1.06574	1.01858	1.19671
Cep97	4	0.869063	1.0122	0.88481	1.38011	0.93601	1.30614	1.26584	1.3352	1.07546	1.57242	1.01578	1.5092	1.38631	1.32367	1.21295
Ly6d	4	-1.77362	-3.33423	-1.46389	-1.40078	-1.06154	-0.882697	-1.92167	-1.47582	-1.3709	-1.47582	-1.86722	-0.906154	-1.0708	-0.626507	-0.841248
Slc29a1	4	0.446157	0.527711	0.620431	0.805142	0.900065	0.484921	1.29725	0.531	1.23717	0.71267	1.13513	0.176364	1.02904	1.34456	1.36302
mt-Tt	4	-0.773908	-0.743412	-0.904001	-0.0501679	0.042298	-0.399781	0.0902916	-0.217416	-0.0795326	-0.191629	0.223762	-0.199643	0.163555	0.399523	0.431207
Wdr18	4	0.0979487	-0.0227527	-0.157522	0.254159	0.586985	0.278843	0.506471	0.526069	0.579361	0.122876	0.793992	0.125277	0.264753	0.221564	0.462003
Timm10	4	0.428855	0.393081	0.338819	0.661092	1.00902	0.54753	0.944163	0.884457	0.926454	0.315946	0.973972	0.497554	0.618122	0.59749	0.637853
Zfp260	4	0.318451	0.133926	-0.275625	0.442739	0.108726	0.585006	0.461738	0.531274	0.548084	0.58642	0.168627	0.810094	0.61841	0.696486	0.687105
Gsto1	4	0.543936	0.633479	0.74404	1.11672	1.39193	1.03717	1.07801	1.16748	1.05778	0.913722	1.14609	0.751918	0.977039	1.27438	1.16937
Slc19a1	4	-0.422074	-0.421814	-0.647517	-0.338314	0.0843132	-0.57177	0.197699	0.150531	0.115199	-0.481441	0.295974	-0.621875	-0.155351	-0.0807276	0.153182
Mettl13	4	-0.185809	-0.495937	-0.188233	-0.137773	0.0172723	-0.40857	0.208399	0.132964	0.247767	-0.467311	0.127679	-0.259822	-0.380245	0.150772	-0.108966
Zfp760	4	-2.15123	-3.23055	-1.64541	-1.21196	-1.08872	-1.2912	-0.784559	-1.27977	-0.449581	-0.758572	-1.26691	-0.91807	-0.656357	-0.521969	-0.840909
Stat4	4	0.786829	0.808771	0.849421	1.16984	0.831447	1.18269	1.05072	1.2341	1.06784	1.19915	0.781322	1.17553	1.35343	1.35106	1.26957
Fbxw9	4	-1.37764	-0.724389	-1.10436	-0.5467	-0.612077	-0.328492	-0.748446	-0.481173	0.0358609	-0.749707	-0.980116	-0.621586	-0.905435	-0.811417	-0.679583
Ssbp2	4	0.422856	0.360599	0.279587	0.425723	0.319705	0.468374	0.592939	0.685597	1.07843	0.616393	0.379989	0.396171	0.406758	0.557243	0.433037
Klrk1	4	0.369256	0.28653	0.315195	0.00774247	-0.236482	0.100343	0.509723	0.531823	0.325979	0.0165576	0.051122	0.273646	0.88622	0.95088	0.938597
Fam71b	4	-0.79236	-0.661981	-1.06112	-0.602624	-0.793665	-0.467311	-0.379221	-0.307943	-0.306195	-0.133926	-0.709908	-0.127438	-0.325225	-0.319705	-0.24875
Gatc	4	-0.271915	-0.208156	-0.165245	-0.00702776	0.138013	-0.0855086	0.262287	0.293984	0.27711	-0.133685	0.389738	0.184597	0.0434902	0.213758	0.240894
Lmbr1l	4	-0.75635	-0.611503	-0.554185	-0.0527919	-0.18387	-0.0108396	0.0671113	-0.0620981	0.0360993	-0.280578	-0.789754	-0.17709	-0.379989	-0.211809	-0.294233
Ecm1	4	-0.583593	-0.556964	-0.534844	-0.27068	-0.217416	-0.0215612	0.0320471	0.000833796	0.236727	-0.649281	-0.435131	-0.440375	-0.270185	-0.077143	-0.0977094
A430093F15Rik	4	-0.0334772	-0.0370528	0.315445	0.403655	-0.0604274	0.0234675	0.892589	0.632897	0.723769	-0.133445	-0.61409	-0.180237	0.525522	0.601767	0.623321
Fdft1	4	0.336549	0.454066	0.347916	0.932324	0.192357	0.629118	0.765259	0.782616	0.739022	0.884105	0.788779	0.743726	0.753816	1.05778	1.17743
Samd3	4	-0.683489	-0.825068	-1.46181	-0.826073	-1.24748	-0.998379	-0.67449	-1.12745	-0.688312	-0.812411	-0.829429	-0.895786	-0.324723	-0.1409	-0.101779
Ms4a4c	4	0.771661	0.850788	0.77134	1.08829	1.26531	1.20307	1.41554	1.13604	1.39887	1.26584	1.05321	1.13151	1.50033	1.57985	1.58485
Lxn	4	-0.825738	-1.18173	-0.534294	-0.328995	-0.667627	-0.583028	-0.628827	-0.131763	-0.22645	-0.393853	-0.60491	-0.477165	-0.357549	-0.223762	-0.237708
Fam98a	4	-0.271668	-0.201344	-0.0611434	0.323468	0.653699	0.314194	0.397718	0.359582	0.622743	0.0840741	0.473964	0.226205	0.328492	0.424158	0.2838
Cnih4	4	-0.0499294	-0.0991457	-0.156798	0.178543	0.0461133	0.100582	0.457502	0.398749	0.307443	0.0965126	0.118557	0.0182254	0.281817	0.283056	0.392824
Xpot	4	-0.18484	0.0341923	-0.165003	0.307194	0.555852	0.0597114	0.467045	0.29473	0.625927	0.237462	0.532646	0.00154848	0.226694	0.255636	0.394626
Mapre2	4	0.616393	0.586985	0.634644	0.130561	-0.0334772	0.151976	0.753816	0.939708	0.862824	0.495667	0.60806	0.258098	0.641945	0.844306	0.89117
Gfi1	4	-0.271421	-0.323719	0.246539	0.484385	0.71636	0.252683	0.72315	0.6862	0.613802	0.053269	0.51271	-0.03896	0.40133	0.389995	0.527437
2010016I18Rik	4	0.136811	-0.333777	-0.375384	0.370021	0.127198	0.269197	0.16452	0.31795	0.521696	0.586985	0.243102	0.750654	0.789429	0.684091	0.538145
Mir17hg	4	-0.22645	-0.903284	-0.707459	-0.108008	0.257605	0.0406289	0.346398	0.300956	0.301205	-0.274388	0.0198933	-0.245802	-0.125037	-0.278596	-0.0358609
Slc26a11	4	0.095316	-0.201101	0.0442056	-0.0525533	-0.506471	-0.351208	0.0914877	0.102258	0.204019	-0.0826397	-0.412458	-0.0270421	0.6072	0.486529	0.459089
E130012A19Rik	4	-0.172494	-0.0737983	-0.514069	0.287523	0.355265	0.145473	0.354757	0.163555	0.267222	-0.0303787	0.416612	-0.0079807	0.068544	0.276368	0.409866
Coa4	4	-0.773266	-0.8525	-0.977423	-0.63028	-0.654585	-0.826744	-0.353236	-0.413236	-0.631733	-0.648987	-0.303949	-0.661685	-0.5062	-0.554185	-0.390509
1110018G07Rik	4	0.292989	-0.0215612	0.305945	0.554185	0.519241	0.460678	0.548361	0.63377	0.587835	0.396429	0.418431	0.286033	0.754132	0.929385	0.771019
2810008D09Rik	4	-0.0957946	-0.242857	0.0282337	0.62361	0.366707	0.602338	0.788128	0.998379	1.01658	0.64341	0.383833	0.887279	0.625058	0.506471	0.708377
Pih1d2	4	-3.23055	-3.06374	-2.95405	-1.51293	-1.71683	-1.98934	-1.36483	-1.60008	-0.847372	-2.36639	-1.69439	-1.6157	-1.33753	-1.03921	-2.0177
Crtam	4	-0.00821894	0.0938802	-0.499712	0.173704	0.906513	-0.109685	1.13468	0.885162	1.00231	0.0427749	0.714513	-0.056132	1.19622	1.29891	1.19282
Atxn1	4	-0.0079807	-0.0666338	-0.0225144	0.338819	0.0217995	-0.149326	0.350448	-0.0270421	0.272904	0.433561	0.0790546	0.108966	0.654585	0.749077	0.486261
Zc3h12d	4	-0.353996	-0.190659	-0.798244	0.528806	0.799555	0.719134	0.741529	0.640483	0.777449	0.542832	0.252191	0.535668	0.694969	0.584723	0.572331
Arhgef12	4	-1.20948	-1.17982	-1.75777	-0.738083	-1.05945	-1.24282	-0.847713	-0.710828	-0.685899	-0.739648	-0.881643	-0.678383	-0.562537	-0.685899	-0.651047
Tmcc1	4	-0.18387	0.178301	-0.211078	0.302203	-0.00559837	-0.0984275	0.156075	0.327738	0.762708	-0.273399	0.0922054	-0.142344	-0.161865	-0.264507	-0.246784
Angel1	4	-0.642531	-0.504576	-0.777126	-0.24482	-0.610929	-0.159693	-0.236972	-0.0110778	-0.213758	-0.8894	-0.702267	-0.377941	-0.55474	-0.648399	-0.646049
Hmgcr	4	-0.111842	-0.0800106	0.216928	0.370787	0.791383	0.265247	0.655766	0.543936	0.160417	0.326733	0.890108	0.0752316	0.569808	0.497554	0.69983
Hbs1l	4	0.688312	0.628537	0.418951	0.865593	0.836844	0.810755	1.127	1.07673	1.13287	0.729664	0.801853	0.731841	1.12565	1.07164	1.03432
Ccdc157	4	-0.97206	-0.479035	-1.91716	-0.244575	-0.302452	-0.44721	-0.0666338	0.016081	-0.44721	-0.338819	-0.401847	-0.179995	-0.296721	0.158969	-0.267962
BC035044	4	-1.55145	-1.85378	-1.30002	-0.849079	-0.323217	-0.760161	-0.573454	-0.709908	-0.814069	-0.719751	-0.272163	-0.837182	-0.570088	-0.521696	-0.219856
Eomes	4	0.837182	0.864554	0.920251	1.37949	1.55863	1.0499	1.73264	1.5296	1.78757	0.708683	1.13422	0.556686	1.66035	1.73371	1.74017
Itih5	4	-0.929385	-0.504305	-0.901494	-1.77823	-1.4393	-1.80917	-0.262534	-0.0733206	-0.532646	-0.948636	-1.20553	-0.678083	-0.344375	-0.406241	-0.262534
Trmt5	4	-0.337305	-0.226939	-0.274883	0.275378	0.328995	0.0456364	0.328492	0.205722	0.379221	0.2201	0.136089	0.126238	0.18387	0.276863	0.183386
Tmem181b-ps	4	-0.446157	-0.431468	-0.229628	0.0458749	-0.290752	-0.193328	0.0857477	0.181448	0.118317	-0.0468288	-0.588684	0.109206	0.0692604	0.104893	0.0659176
Carhsp1	4	0.155834	-0.135128	-0.480104	0.214246	0.411161	0.238198	0.0680664	0.516245	0.0728428	0.120237	0.182175	0.012269	0.511623	0.449317	0.413755
Chek2	4	-1.13649	-1.01898	-2.87139	-0.825068	-0.761434	-0.791383	-1.10876	-0.746241	-0.268703	-0.876035	-0.961795	-0.987847	-0.905077	-0.777771	-0.922436
Slc7a1	4	0.743726	0.739022	0.524155	0.774551	1.26797	0.521696	1.18653	1.16279	1.15208	0.665544	1.22699	0.605769	0.987847	0.896854	1.04207
Exoc2	4	1.0126	0.963688	0.936379	1.00349	1.05155	1.07716	1.44131	1.39193	1.40396	0.906872	0.8525	0.877434	1.09088	1.19525	1.15905
Inadl	4	-0.263273	-0.430945	-0.164279	0.371042	-0.0325238	0.453538	0.228406	0.463859	0.517879	0.0683052	-0.0120308	0.215708	0.215221	0.409088	0.174671
Sqle	4	-0.461738	-0.504035	-0.705318	-0.0325238	0.359836	-0.102737	0.328744	0.464125	0.124557	-0.20986	0.472632	-0.300458	0.0065513	-0.165969	0.15511
Ift80	4	0.986684	0.709908	0.825403	1.34928	0.912638	1.08099	1.14105	1.11406	1.23564	1.42403	0.921343	1.13332	1.40078	1.32654	1.30447
Aplp2	4	-0.337053	-0.333022	-0.164038	-0.0800106	-0.0630529	0.0558934	0.263273	0.302701	-0.0761873	-0.204505	-0.200372	0.0125073	-0.00440722	0.207182	0.210834
A630001G21Rik	4	0.180237	-0.0272804	0.0368144	0.366707	0.170319	0.458825	0.61179	-0.0256122	0.211322	0.405206	0.338314	0.256128	0.488676	0.461738	0.691939
Hint3	4	-0.204749	-0.343364	-0.20986	-0.107049	-0.0103631	0.0742761	-0.179511	-0.183628	0.103216	0.030617	-0.184597	-0.0594728	-0.0420595	0.263767	0.336045
Fam102b	4	-0.291497	-0.45301	-0.401588	0.0272804	-0.0232293	-0.109206	0.656357	0.692545	0.604624	-0.204262	-0.112801	-0.0515991	0.246048	0.0477828	0.130561
Spred1	4	-0.714821	-0.676285	-1.05862	-0.502953	-0.4409	-0.559748	-0.317449	-0.435131	-0.382038	-0.821391	-0.65311	-0.881292	-0.504847	-0.257605	-0.447473
Kcnc1	4	-0.844987	-1.17791	-0.627086	-0.555018	-0.776804	-0.446684	-0.522788	-0.305196	-0.464125	0.0432517	-0.613514	0.034669	-0.242121	-0.0315704	-0.253913
Gcsh	4	-0.270432	-0.387425	-0.626797	-0.146436	0.332266	-0.0776209	0.324974	-0.0375296	0.166936	-0.214733	0.376407	-0.40857	-0.119277	-0.0544619	0.0628142
Smyd5	4	0.219612	0.0473058	0.0203698	0.662871	0.94082	0.118077	0.951255	0.563374	0.814401	0.110404	0.755399	0.191387	0.453274	0.543936	0.724079
Ccdc66	4	-0.582181	-0.760161	-0.819056	-0.179027	-0.733399	-0.617545	-0.327487	-0.434346	-0.334533	-0.293735	-0.271915	-0.236727	-0.377941	-0.455123	-0.486529
Ptov1	4	-0.95088	-0.96066	-0.464921	0.0339539	-0.235748	-0.0201316	0.00107202	-0.0948373	0.296472	-0.647224	-0.840569	-0.535668	-0.385628	-0.528806	-0.514341
Simc1	4	-0.928651	-1.17696	-0.937118	-0.502413	-0.72315	-0.650753	-0.533195	-0.783911	-0.24482	-0.719442	-0.828421	-0.65252	-0.576546	-0.809763	-0.741529
Pou2f2	4	0.293984	0.0950767	0.353489	0.916982	0.78618	0.857995	1.09825	1.01578	1.11761	0.718517	0.351715	0.328995	1.13559	0.381526	0.151254
Cdon	4	-0.617834	-0.555296	-1.10174	-0.567287	-0.760479	-0.0349074	-0.468374	0.042298	-0.167177	-0.305196	-0.494052	-0.400297	-0.0523148	-0.342606	-0.346145
Lpgat1	4	-0.492437	-0.626507	-0.727489	-0.094598	-0.0272804	0.0251356	-0.0189402	-0.094598	-0.133926	-0.0666338	0.267468	-0.0554162	-0.160899	0.376407	0.0597114
Mrps6	4	0.208156	0.172978	0.211078	0.614377	1.01419	0.58331	0.825738	0.4713	0.64341	0.602052	0.980116	0.442213	0.754449	0.941191	0.952004
Katnbl1	4	-0.473431	-0.849421	-0.662278	-0.45301	-0.211322	-0.132003	-0.317199	-0.141622	-0.121916	-0.279587	-0.255389	-0.455387	-0.318953	-0.306694	-0.330001
Iars	4	0.011316	0.0599501	-0.187021	0.219123	0.434084	0.141862	0.544765	0.36187	0.349941	0.254651	0.5409	0.0215612	0.190659	0.181932	0.325979
Xdh	4	-0.617545	-0.592087	-0.400556	-0.43985	-0.689822	-0.343869	0.194056	-0.213515	-0.224006	-0.423637	-0.485993	-0.343111	-0.0917269	-0.271668	-0.105612
Slc35a3	4	-1.24386	-1.52577	-1.54592	-1.16092	-1.24282	-1.1689	-1.03594	-1.46668	-0.844306	-0.811749	-1.05778	-0.880238	-1.06784	-0.864208	-1.02783
Tuft1	4	-0.888339	-1.33404	-1.05778	-0.77616	-0.886926	-1.0466	-0.281073	-0.408829	-0.780999	-1.32196	-1.10568	-1.32884	-0.874637	-0.791708	-0.592939
Gt(ROSA)26Sor	4	-0.40288	-0.779061	-0.626217	-0.319203	-0.24482	-0.289261	-0.378197	-0.340081	-0.14451	-0.16911	-0.4065	-0.194299	-0.399781	-0.145473	0.00488368
Ttll4	4	-1.37335	-2.85699	-1.90532	-1.31798	-1.71475	-1.56508	-0.939337	-1.12118	-0.843286	-1.47299	-1.55224	-1.32827	-1.58988	-1.88805	-1.37949
Zfp52	4	-0.629408	-0.477432	-0.386655	-0.223762	-0.210834	-0.206452	0.171044	-0.433037	0.00416899	-0.615817	-0.587552	-0.591804	-0.530725	-0.420252	-0.20913
Sc4mol	4	-0.014175	-0.18169	-0.273152	0.308942	0.479302	0.269938	0.694969	0.75635	0.342353	0.178301	0.516517	0.0843132	0.366962	0.498632	0.581899
Atxn3	4	-0.540073	-0.516517	-0.817724	-0.280825	-0.307194	-0.475297	-0.0434902	-0.12912	-0.179269	-0.16283	-0.365433	-0.203776	-0.278348	-0.202803	-0.389738
Slc39a4	4	-0.0666338	-0.37743	-0.285041	0.299212	0.36009	0.568127	0.490556	0.607773	0.565889	0.00273962	0.0079807	0.0845522	0.491093	0.376662	0.640775
Smyd2	4	-0.0706932	-0.206209	-0.126478	0.387169	0.87115	-0.186294	0.555574	0.401072	0.897567	0.137532	0.81839	-0.0721263	0.5503	0.425984	0.515973
Serp2	4	-0.629118	-0.225472	-0.331259	-0.0375296	-0.259329	0.118557	-0.0745149	0.320457	-0.133205	-0.279091	-0.410125	-0.203532	-0.181448	-0.120956	-0.44721
Fam26f	4	-0.216684	0.0601887	-0.186294	-0.309692	-0.320457	-0.358057	0.656948	0.702267	0.509723	0.154387	0.021323	0.183144	0.395656	-0.210104	-0.236482
Dcun1d4	4	-1.16984	-1.1741	-1.45217	-0.691334	-0.712056	-0.857995	-0.521969	-1.00073	-0.750339	-0.90221	-0.853871	-1.01938	-1.0238	-0.561979	-0.75255
Zfc3h1	4	-0.0547004	-0.0871824	-0.228895	0.290752	0.132243	-0.069738	0.253667	0.346904	0.268703	0.431468	0.0363377	0.367471	0.356534	0.342353	0.384346
Golt1b	4	0.177332	0.519514	0.0773819	0.432253	0.350701	0.261301	0.571209	0.756667	0.91807	0.316698	0.92353	0.461738	0.384602	0.575983	0.729664
Atl3	4	-0.320457	-0.290752	-0.208886	0.176123	0.42781	0.123357	0.24482	0.478767	0.527437	0.178543	0.45618	-0.137051	0.146918	0.19697	0.352475
Adora2a	4	-0.789104	-0.527711	-0.702572	-0.491093	-0.537594	-0.517879	-0.190901	-0.4065	-0.253667	-0.555018	-0.661685	-0.35628	-0.114959	0.0969913	-0.0058366
Zfp90	4	-0.788779	-0.759207	-0.817059	-0.508368	-0.446157	-0.581899	-0.261054	-0.273399	-0.301704	-0.508639	-0.917707	-0.541176	-0.522515	-0.391023	-0.626217
Zfp825	4	-0.231341	-0.0955553	-0.029902	0.219367	-0.259083	0.338819	0.126958	0.378709	0.00440722	0.292492	-0.0862259	0.159934	0.351208	0.451954	0.262287
Zfp397	4	-0.539246	-0.576546	-0.897923	-0.309442	-0.252929	-0.508097	-0.414015	-0.371808	-0.412717	-0.258098	-0.382807	0.0325238	-0.282808	-0.128639	-0.0401521
Tmem194	4	-1.10086	-0.692242	-0.510537	-0.627667	-0.689218	-0.546147	-0.185082	-0.287026	-0.33277	-0.343869	-0.33781	-0.481976	-0.295228	-0.296721	-0.32623
Zbtb42	4	-0.788128	-1.60784	-1.0557	-0.718825	-1.11717	-0.396687	-0.384089	-0.180721	-0.705013	-0.930486	-1.6157	-0.728421	-0.801524	-0.535118	-0.5409
2010315B03Rik	4	-0.344122	-0.75889	-0.643117	-0.0482598	-0.27068	-0.171044	-0.1994	-0.0332388	-0.379733	-0.168627	-0.28256	-0.0406289	-0.273399	-0.00678953	-0.0399137
A230072C01Rik	4	-1.20258	-1.33057	-1.45012	-1.46808	-1.11672	-1.04454	-0.672696	-0.35425	-0.987459	-1.15301	-1.0388	-0.879537	-0.999556	-0.947516	-1.10174
Phf13	4	-0.509723	-0.60806	-0.415313	-0.150772	-0.274883	-0.0344307	-0.107528	0.0661563	-0.053269	-0.208886	-0.577671	-0.161141	-0.0993851	-0.11448	-0.219123
Myo9a	4	-0.640775	-0.932324	-0.385372	0.188718	-0.347663	-0.23183	-0.316197	-0.272904	0.156075	-0.502142	-0.529903	-0.805801	-0.0773819	-0.520059	-0.345892
Ramp3	4	-1.61658	-0.988235	-0.970914	-0.766537	-0.663465	-1.01898	-0.467045	-0.590385	-0.494859	-1.80067	-1.85511	-1.09434	-1.04618	-1.26161	-0.766857
Basp1	4	-0.0206081	0.142825	0.218391	0.420252	0.459884	0.481173	0.66495	0.961038	0.809432	0.481708	-0.153182	0.23183	0.429638	-0.119997	-0.288516
St6galnac3	4	-1.69439	-1.32999	-2.70904	-0.60806	-0.608633	-0.455123	-0.498632	-0.563933	-0.445105	-0.449054	-0.734335	-0.667032	-0.799883	-0.44721	-0.60491
Nab2	4	0.857995	0.470502	0.701962	0.841927	1.01698	0.859717	1.35106	1.28139	1.35284	0.492706	0.86698	0.333273	1.24904	1.38755	1.3231
2700046G09Rik	4	-2.93585	-2.75903	-2.69981	-1.00034	-2.3548	-1.48868	-0.639898	-1.26797	-1.20948	-3.49436	-1.77018	-0.971296	-2.0556	-0.912999	-1.01698
Rcan3	4	-0.639898	-0.514885	-0.448	0.0375296	-0.572612	-0.191387	-0.011316	-0.0222761	-0.0728428	-0.0737983	-0.417911	-0.121196	-0.140178	0.190659	-0.015128
9330151L19Rik	4	-0.907232	-0.757937	-0.527985	-0.21766	-0.68801	-0.197456	-0.34109	-0.3032	-0.0981881	-0.0735594	-0.620719	-0.158245	-0.171286	-0.14451	-0.274141
Fam49a	4	0.182175	0.29697	0.109445	0.705624	0.509995	0.734647	0.455651	0.479302	0.615817	0.564771	0.183386	0.482511	0.661685	0.544489	0.450108
Phlpp1	4	-0.603767	-0.757619	-0.839891	-0.0620981	-0.182901	0.0470673	-0.0110778	-0.0215612	0.133926	-0.181932	-0.237462	-0.40443	-0.160176	-0.252437	-0.373851
1700020I14Rik	4	-0.841587	-0.777449	-0.865939	-0.623321	-0.773908	-0.507554	-0.556964	-0.370532	-0.410902	-0.595497	-0.38948	-0.425723	-0.586137	-0.459089	-0.482511
Nme7	4	-1.1689	-1.04167	-1.05362	-0.72811	-0.701048	-0.704402	-0.867674	-0.639898	-0.563095	-0.756033	-0.778093	-1.00428	-0.855931	-0.65961	-0.63028
Rpusd2	4	-0.496745	-0.247521	-0.355772	0.0527919	0.278843	-0.211565	0.11376	0.0967519	-0.0979487	-0.251699	0.257113	0.166936	0.0778598	0.348422	0.460149
St13	4	0.128639	0.0222761	0.248258	0.445368	0.766537	0.248013	0.678983	0.641945	0.842606	0.422335	0.751918	0.276615	0.422595	0.400297	0.574578
Mir142	4	-1.48365	-1.45012	-1.63625	-1.23666	-1.14747	-0.946024	-0.780352	-0.947143	-0.876384	-1.15162	-1.3352	-1.14655	-1.22245	-0.896498	-0.989401
Zfp182	4	-0.867326	-0.986684	-1.21196	-0.765898	-0.731219	-0.557799	-0.823061	-0.778738	-0.626507	-1.02299	-0.326984	-0.249487	-0.342353	-0.601481	-0.438276
Pot1b	4	-0.580207	-0.798244	-1.36786	-0.197699	-0.598344	-0.545318	-0.206939	-0.108008	-0.251945	-0.198185	-0.32146	-0.666734	-0.276863	-0.79008	-0.604624
Slc37a3	4	-0.615529	-0.623032	-0.565609	-0.470502	-0.520878	-0.516517	-0.144269	-0.0330005	-0.198914	-0.277853	-0.602338	-0.586702	-0.077143	-0.411161	-0.182659
Snx13	4	-1.09868	-0.81839	-0.772302	-0.572051	-0.721604	-0.601481	-0.453538	-0.270185	-0.777449	-0.577108	-1.03758	-0.627957	-0.468374	-0.154628	-0.338314
Klhl42	4	-0.527711	-0.450372	-0.527163	-0.370021	-0.620431	-0.544765	-0.197942	0.056132	-0.222053	-0.214002	-0.381782	-0.124557	-0.0558934	0.0339539	0.104893
Ccl4	4	0.498363	0.48385	0.629989	0.444316	0.849079	0.14764	1.92016	1.8203	1.6399	0.205479	1.41879	0.210834	1.55943	1.80795	1.88805
Smn1	4	0.119037	0.137532	0.103456	0.394111	0.622743	0.465983	0.71636	0.677184	0.583593	0.419471	0.794972	0.152941	0.36009	0.498902	0.499712
Dpy19l3	4	-0.753499	-0.551964	-1.15255	-0.627376	-0.676585	-0.380501	-0.334281	-0.210834	-0.232564	-0.501602	-0.320959	-0.481708	-0.560306	-0.775195	-0.44379
Zfp28	4	-0.171527	-0.330253	-0.700439	-0.0745149	-0.123357	0.0344307	0.14114	-0.0573251	0.030617	-0.501062	-0.0158428	-0.248995	0.0322854	0.193813	0.142584
2310001H17Rik	4	0.0496908	0.305446	0.0163193	-0.0587568	0.0943588	0.266728	0.171527	0.00607484	0.184355	0.185567	-0.218879	0.171044	0.291497	0.715129	0.733088
Gnpnat1	4	0.215952	-0.0776209	-0.0363377	0.335541	0.588968	0.288019	0.562258	0.208886	0.24482	0.417651	0.65961	0.252437	0.360344	0.618699	0.665544
Slc5a6	4	-0.821391	-0.928651	-0.894364	-0.560027	-0.375128	-0.472898	-0.422595	-0.0325238	-0.0220378	-0.653994	-0.48385	-1.01778	-0.828421	-0.821725	-0.388196
3110082I17Rik	4	-0.351208	-0.589251	-1.2901	0.0618594	0.526616	0.007266	0.121916	0.434346	0.538145	-0.0991457	0.696183	-0.563654	-0.108726	0.0981881	0.083596
Irak2	4	-1.48079	-0.897211	-0.894009	-0.392052	-0.720986	-0.356026	-0.411161	-0.300956	-0.651047	-0.653699	-0.651047	-0.627376	-0.610641	-0.410125	-0.456973
C230037L18Rik	4	-2.88641	-2.67343	-1.89089	-1.39382	-2.34352	-1.89374	-2.04972	-1.26372	-0.943419	-1.72627	-2.11419	-0.867326	-1.37764	-2.9937	-1.70448
Ptprj	4	-2.13004	-1.51894	-1.88947	-0.924261	-0.662278	-0.567567	-1.55703	-0.637269	-0.836506	-1.20652	-1.20013	-0.891879	-0.958772	-0.860752	-0.625058
Usp54	4	-1.86046	-1.4474	-0.892943	-0.698309	-1.28791	-0.728731	-0.297966	-0.517879	-0.605196	-1.10043	-1.01618	-0.760161	-0.633479	-0.612365	-0.800211
Txnrd3	4	-1.09607	-1.07843	-1.00586	-0.34109	0.0492138	-0.60034	0.158004	-0.816394	0.0654401	-1.72416	-0.423377	-1.02945	-0.5467	-0.760797	-0.82039
Tbc1d30	4	-2.84316	-2.65682	-2.58995	-0.895075	-1.14334	-1.37764	-0.623321	-0.300458	-0.941191	-2.21857	-2.10976	-1.41879	-0.732776	-0.600055	-0.574016
Kifap3	4	-1.85912	-1.11672	-2.58319	-0.74247	-1.28573	-0.72811	-0.599769	-1.18461	-0.873241	-1.02099	-0.972824	-0.782616	-0.978192	-0.964067	-0.75097
Rnft1	4	-0.904718	-0.704402	-1.04742	-0.483314	-0.511352	-0.647811	-0.555018	-0.991346	-0.359074	-0.507013	-0.743098	-0.65813	-0.456973	-0.362633	-0.175881
Zfp82	4	-0.820056	-0.426505	-0.79236	-0.579361	-0.51108	-0.21644	-0.157522	-0.177816	-0.210104	-0.538971	-0.637561	-0.360853	-0.676285	-0.418431	-0.582463
Xpo5	4	-0.479569	-0.955383	-0.140419	-0.0470673	-0.288019	-0.495398	0.0654401	-0.0322854	0.285041	-0.297966	0.0058366	-0.287523	-0.485725	-0.100103	0.0034543
Insig1	4	-0.865939	-0.605483	-0.770057	-0.5062	-0.187506	-0.663168	-0.197456	-0.427027	-0.409088	-0.737145	-0.204749	-0.644289	-0.476097	-0.227183	-0.0470673
Cyp51	4	-0.302452	-0.157039	-0.382807	0.292989	0.7179	-0.0332388	0.802181	0.438014	0.514613	0.250224	0.858684	-0.0372912	0.501062	0.598344	0.678383
Dhcr24	4	0.0960339	0.00559837	-0.61841	0.333525	0.677484	0.0349074	0.40133	0.176364	0.279339	0.188961	0.732153	-0.136089	0.240159	0.542556	0.731219
2610020C07Rik	4	-2.81703	-1.59581	-1.73909	-1.34573	-1.70448	-1.37457	-1.89374	-1.04701	-0.87115	-1.86046	-1.01459	-1.35046	-1.04413	-1.01021	-1.01459
Cd320	4	-0.236237	-0.223518	-0.17056	0.00678953	0.0826397	-0.125037	0.369766	0.330504	0.542556	-0.139456	-0.107289	-0.375384	0.00297785	-0.0296637	0.232075
Rps19bp1	4	-0.295726	-0.288019	-0.281569	-0.0776209	0.237462	-0.0535076	0.219856	-0.0783377	0.293735	-0.409606	0.214489	-0.322966	-0.170077	0.015128	-0.0127455
2410127L17Rik	4	-0.0694992	0.0680664	-0.123837	0.396687	0.514341	0.295726	0.231096	0.418691	0.528532	0.502683	0.682587	0.196484	0.517606	0.439063	0.517606
Sall2	4	-1.13015	-1.26691	-1.28085	-0.859717	-1.17268	-1.23359	-0.964826	-0.858684	-0.805472	-0.982043	-0.8894	-1.16373	-0.853529	-0.43985	-0.745926
S1pr2	4	-1.0649	-1.51593	-1.62903	-0.542556	-0.699526	-0.378965	-0.497554	-0.207425	-0.83448	-1.58401	-0.76494	-0.811086	-0.797589	-0.745612	-0.556964
Socs5	4	-0.8649	-0.95388	-0.96293	-0.291746	-0.287771	-0.308193	-0.339323	-0.366452	-0.673593	-0.455123	-0.567008	-0.485457	-0.484921	-0.243838	-0.369001
Zfp169	4	-2.80465	-1.16466	-1.73801	-1.17839	-2.02876	-0.944535	-0.703792	-0.400297	-0.938597	-1.31684	-0.786505	-1.0926	-1.51668	-0.877434	-0.793013
Rad1	4	0.0127455	-0.0709321	-0.292492	0.255389	0.199643	0.110404	-0.0542233	0.491362	0.436965	0.387425	0.288516	0.304198	0.231096	0.477432	0.429116
Kbtbd4	4	-0.525795	-0.573173	-0.722222	-0.431729	-0.030617	-0.646343	-0.32397	0.0792936	-0.209617	-0.434608	-0.430945	-0.423377	-0.359074	-0.220588	-0.226694
Zfp704	4	-1.60871	-1.83038	-1.88242	-1.15533	-0.992904	-0.788128	-1.18461	-0.559191	-0.770698	-0.725628	-1.9247	-1.09217	-1.06238	-1.25582	-1.70143
Sh3bp2	4	-0.943791	-0.926088	-1.88102	-0.881643	-0.394368	-1.48365	-0.0790546	0.0795326	0.0239441	-0.754766	-0.499172	-0.81839	-0.0859868	-0.261301	0.0129838
Casc1	4	-2.79269	-2.62564	-2.53892	-1.17791	-2.18109	-0.625637	-0.582746	-2.43892	-1.34573	-2.49375	-1.67664	-1.07376	-1.51593	-1.22396	-1.57736
Jrk	4	-1.19428	-0.981657	-2.52714	-0.63581	-0.401072	-1.13151	-0.702572	-0.558634	-0.770378	-1.14931	-0.821391	-0.92682	-0.651931	-0.667627	-0.577108
Pdcd1	4	-1.1297	-1.69639	-2.51009	-1.84587	-1.11096	-1.37335	-0.963309	-1.44808	-1.34515	-1.01938	-0.990956	-2.24148	-0.697094	-0.744983	-0.527163
Snx11	4	-0.64987	-0.619853	-0.961416	-0.419992	-0.15029	-0.645756	-0.392824	-0.365943	-0.220344	-0.629118	-0.374106	-0.59692	-0.466248	-0.260808	-0.443001
Tef	4	-0.591804	-0.814069	-0.83448	-0.444579	-0.243593	-0.739335	-0.357803	-0.225228	-0.26426	-0.856275	-0.797589	-0.726248	-0.519514	-0.549746	-0.488139
2700097O09Rik	4	-1.03472	-1.0114	-1.04372	-0.763664	-0.587269	-0.725938	-0.621586	-0.513525	-0.743412	-0.927552	-0.751918	-0.914446	-0.709908	-0.702572	-0.93601
Ctla2b	4	-0.881994	-1.11273	-1.87546	-0.858339	-1.11052	-1.06532	-0.685899	-0.513253	-1.26319	-0.913722	-1.14425	-1.22447	-0.0855086	-0.220344	-0.257605
Bbs12	4	-1.75332	-1.69539	-1.62277	-0.794645	-0.864554	-0.993295	-0.719751	-0.224984	-0.647811	-0.87115	-0.796934	-1.01499	-0.720368	-0.805142	-0.819723
Nkrf	4	-0.495667	-1.26372	-1.27707	-0.845668	-0.23232	-0.40288	-0.105612	-0.164762	-0.423637	-0.670905	-0.258344	-0.574297	-1.04249	-0.38127	-0.334533
Zfp839	4	-1.41231	-0.841587	-1.00191	-0.592655	-0.578234	-0.87359	-0.496475	-0.489481	-0.671801	-0.601196	-0.914807	-0.734959	-0.435917	-0.818057	-0.906154
Ddr1	4	-0.805472	-1.37949	-0.925357	-1.01499	-0.899707	-0.852158	-0.476097	-0.224739	-0.490556	-1.31514	-1.76225	-0.759207	-0.35425	-0.598914	-0.459884
Cxcr5	4	-0.54753	-0.393338	-0.507825	-0.221564	0.194299	-0.134887	-0.322966	-0.469172	-0.868368	-0.302452	-0.451426	-0.261054	0.189203	0.0759484	0.0926839
2410018M08Rik	4	-2.7699	-1.96742	-2.49375	-0.38127	-0.239423	-0.554185	-0.171286	-0.239178	0.0981881	-1.14793	-0.876035	-2.47294	-0.632315	-0.718517	-0.253175
Akt3	4	-0.664059	-0.309192	-0.616105	-0.0869433	-0.208886	-0.119037	-0.189446	-0.0554162	-0.64693	-0.403913	-0.307194	-0.21254	0.151976	-0.197942	-0.0594728
Tjp2	4	-2.12092	-1.59157	-1.62011	-1.76564	-2.01952	-1.97239	-1.23258	-0.399265	-1.12925	-1.28464	-1.36786	-0.934903	-1.46042	-0.926088	-1.32769
1700012B07Rik	4	-1.84718	-1.69239	-2.47805	-2.01225	-1.89518	-2.0882	-0.908311	-0.934903	-1.19622	-1.95278	-2.95405	-1.65752	-1.57571	-1.4474	-1.51442
Rdh9	4	-1.12655	-1.07291	-0.999949	-0.450108	-1.11008	-0.896854	-0.517879	-0.365688	-0.140178	-0.349688	-0.92682	-0.422595	-0.281321	-0.559191	-0.27513
Inpp5f	4	-0.90221	-0.701048	-0.695576	-0.288516	-0.422074	-0.314694	-0.0783377	-0.444579	0.135368	-0.440375	-0.535668	-0.682587	-0.281073	-0.417911	-0.594644
Tut1	4	-0.274636	-0.346651	-0.351968	0.276368	0.217416	0.133205	0.246784	0.379477	0.437227	0.186051	0.225472	0.117597	0.0797716	0.256128	0.308193
Brdt	4	-2.11642	-1.16045	-0.88622	-0.833131	-1.60352	-0.753816	-0.796279	-0.0551776	-0.490018	-0.944535	-1.60352	-0.900422	-0.387939	-0.982815	-1.1972
Irf4	4	-0.356788	-0.270185	-0.159452	0.544765	1.25216	0.267222	1.36001	1.11096	1.34573	-0.662574	0.72811	-0.864208	0.51271	0.691334	0.807451
Cyth3	4	-0.648693	-0.548915	-0.637269	-0.302203	-0.552796	-0.470236	-0.213027	-0.283056	-0.00226316	-0.202317	-0.399265	-0.550854	0.028472	0.0499294	0.0871824
Adk	4	-0.374362	-0.031332	-0.0730817	0.327235	0.391795	0.364924	0.672398	0.7179	0.627376	-0.0843132	0.176364	-0.28653	0.345892	0.241875	0.420772
Gm7609	4	-0.55613	-0.892943	-0.615529	0.0315704	-0.684694	-0.441163	-0.177816	0.0360993	0.0315704	-0.395656	-0.355011	-0.656948	-0.565609	-0.466514	-0.676884
Hspa4l	4	-0.636393	-1.00902	-1.14059	-0.996029	-1.10876	-1.00942	-0.495398	-0.664356	-0.540349	-1.05404	-1.07843	-1.22245	-0.59152	-0.396687	-0.315195
2310015A10Rik	4	-0.76494	-0.866286	-0.472099	-0.429638	-0.408829	-0.61179	-0.303699	-0.136811	-0.407276	-0.32146	-0.676285	-0.379989	-0.396171	-0.598344	-0.380757
Arv1	4	-0.735895	-0.602052	-0.955759	-0.291497	-0.449844	-0.353489	-0.234033	-0.265987	-0.174671	-0.829093	-0.575702	-0.833805	-0.708377	-0.525522	-0.61409
Vav3	4	-0.708071	-0.892234	-0.763345	-0.982429	-0.526342	-1.15858	-0.124797	-0.63057	-0.741215	-0.777126	-0.684694	-0.631442	-0.117358	-0.214002	-0.434346
Snora81	4	-2.69081	-1.68643	-1.72416	-1.50106	-1.6974	-1.1279	-0.880238	-0.534019	-0.696486	-1.6399	-2.19944	-1.73693	-1.15533	-1.50549	-1.9247
Spry1	4	-1.96413	-1.82406	-2.39896	-1.25687	-1.23564	-2.24739	0.396171	0.209617	-0.373595	-1.94799	-1.4923	-1.16232	-0.157522	0.395141	0.529354
Ankrd28	4	-0.467577	-0.392309	-0.423637	-0.155834	-0.00774247	-0.385885	0.0656788	0.0898132	-0.0843132	-0.526616	0.0227527	-0.447473	-0.299461	-0.230852	-0.291
Urb1	4	-0.433822	-0.522242	-0.560585	-0.195999	-0.0996245	-0.307693	-0.17056	-0.104653	-0.00154848	-0.558077	-0.0654401	-0.691032	-0.42494	-0.409088	-0.187263
Star	4	-1.47159	-1.31401	-1.61045	-1.10876	-0.897567	-0.83448	-0.495129	-0.488407	-0.900779	-1.11628	-1.36423	-0.791708	-0.707153	-0.959527	-0.819056
Gm20939	4	-0.835155	-0.837859	-0.953504	-0.405206	-0.357296	-0.587269	-0.755716	-0.692848	-0.373084	-0.592371	-0.46997	-0.543384	-0.464655	-0.450635	-0.181932
Slc39a10	4	-0.624479	-0.685296	-0.560027	-0.130321	-0.0477828	-0.643703	-0.0170341	-0.104414	-0.16283	-0.007266	-0.0977094	-0.157039	-0.150772	-0.0427749	-0.0890957
Hsf2	4	-0.941562	-1.07037	-0.952754	-0.598629	-0.647811	-0.623032	-0.566728	-0.34741	-0.273893	-0.776482	-0.469704	-0.532921	-0.672995	-0.473697	-0.771661
Traf3ip1	4	-1.59667	-1.58318	-1.27063	-0.844987	-0.844646	-1.06029	-0.774873	-1.43461	-0.864554	-1.11539	-0.924991	-0.948636	-0.810094	-0.717284	-0.884457
Pdcd1lg2	4	-0.675986	-1.208	-0.856619	-0.443001	-0.0179871	-0.175155	0.0659176	-0.331259	0.0318087	-0.320959	0.218635	-1.04126	0.0718874	0.430945	0.456973
Egr2	4	-1.00467	-0.771981	-0.139216	-0.891879	-0.095316	-0.849079	0.375895	0.507284	0.706847	-1.63534	-0.197213	-1.14196	0.523062	0.688312	0.814733
Trib3	4	-2.64091	-2.46791	-2.35101	-0.577953	-1.13831	-0.412458	-0.736208	-0.0442056	-0.719442	-0.276368	-1.0331	-0.452746	-0.473431	-0.339323	-0.567567
Wdr62	4	-1.74452	-1.50401	-2.33616	-0.35628	-1.32654	-0.893653	-0.929018	-0.806131	-1.2506	-1.63444	-0.55947	-1.04044	-0.625637	-0.906154	-0.935641
Slc6a19	4	-2.09243	-1.15626	-1.86859	-0.947143	-1.27438	-1.12521	-1.02299	-0.532646	-1.18846	-0.95915	-1.22195	-0.763026	-0.954255	-0.874986	-1.2382
Patl2	4	-1.84066	-1.68054	-1.86722	-1.3832	-2.78112	-1.69439	-1.05362	-1.16701	-0.898993	-0.958772	-1.44131	-0.743726	-1.36847	-1.35284	-1.69639
Rapgefl1	4	-2.60383	-2.44836	-2.31481	-1.45491	-0.953129	-2.7699	-1.2901	-0.76494	-1.52577	-3.01544	-2.80465	-1.21944	-1.45491	-0.537594	-2.27503
Zfp708	4	-1.35522	-1.10788	-1.42206	-1.04701	-0.786505	-1.53809	-0.565609	-0.891525	-0.581899	-1.28139	-2.01045	-1.9859	-1.05695	-0.922801	-1.07376
Alg11	4	-0.800867	-0.715436	-1.42141	-0.72315	-0.595213	-0.291497	-0.39128	-0.577108	-0.538696	-0.545318	-0.324221	-0.648693	-0.649575	-0.292492	-0.357549
Ndrg1	4	-0.675687	-0.0702156	-0.635519	-0.564212	-0.625347	-0.449317	0.0611434	0.0993851	0.298215	-0.910472	-1.16984	-1.17791	-0.193328	-0.465186	-0.352222
Zfyve21	4	-0.762389	-0.570368	-0.855244	-0.527437	-0.472099	-0.367726	-0.429638	-0.125277	-0.420772	-0.669116	-0.626217	-0.636685	-0.198185	-0.0580409	-0.345133
Ccl9	4	-1.1544	-0.916619	-0.916619	-1.22548	-1.13649	-0.892234	-0.331259	-0.363651	-0.35628	-1.2553	-1.03026	-1.11895	-0.262534	0.146677	-0.0675889
Cldn10	4	-1.00113	-0.889754	-1.41879	-0.854558	-0.987459	-0.847372	-0.302701	-0.281321	-0.105372	-1.25477	-1.28193	-1.14014	-0.717592	-0.158245	-0.351968
Plek	4	-0.364924	-0.729042	-0.225228	-0.854215	-0.585571	-0.504305	0.0453979	-0.192357	-0.162106	-0.678983	-0.240404	-0.706541	0.224739	0.449581	0.429377
Zfp763	4	-0.504305	-0.915894	-0.5062	-0.359074	-0.471833	-0.551409	-0.0706932	-0.346651	0.0432517	-0.544765	-0.54366	-0.824064	-0.481441	-0.152459	-0.300956
Myb	4	-0.513525	-0.446157	-0.131522	0.0984275	0.255389	-0.134166	1.09174	0.881994	1.08142	0.095316	-0.21254	-0.316197	1.22346	1.27492	1.23922
Cnih2	4	-2.084	-1.4974	-2.26873	-0.904718	-0.767496	-2.22419	-0.37334	-0.661092	-0.45433	-0.956511	-0.265494	-0.946397	-0.33277	0.00750423	0.135849
Ank	4	-0.545594	-0.559191	-0.830437	-0.563933	-0.542832	-0.586137	-0.473431	-0.0656788	-0.116638	-0.544489	-0.807781	-0.706235	-0.111842	-0.0855086	-0.160176
Gm3002	4	-0.940449	-1.8043	-2.25038	-0.436179	-1.36908	-1.31232	-0.473165	-0.135849	-0.261794	-0.704097	-0.533744	-1.54513	-0.598059	-1.75443	-1.14977
Coprs	4	-2.55107	-2.39475	-2.24442	-1.82658	-1.09999	-1.36061	-1.34104	-1.42075	-1.79947	-2.20754	-1.32025	-1.73051	-1.14885	-0.940078	-1.44199
Prmt2	4	-0.673892	-0.521151	-0.949384	-0.274883	-0.670607	-0.152941	-0.276368	-0.030617	-0.34109	-0.63377	-0.482243	-0.732153	-0.380757	-0.225961	-0.153664
Chst2	4	-1.35284	-1.92927	-1.12925	-1.28247	-0.986296	-1.35941	-0.592371	-0.380245	-0.083596	-1.77247	-1.21994	-1.9791	-0.367726	-0.298713	-0.137532
Neto2	4	-1.35224	-1.79468	-1.33637	-0.651931	-0.799883	-0.765898	-0.550023	-0.362633	-0.616969	-0.732776	-0.314194	-0.978576	-0.542556	-0.920979	-0.603195
Tmem171	4	-2.51569	-2.35863	-2.20213	-1.89662	-2.71851	-2.66503	-0.900422	-2.14406	-2.21027	-2.47294	-2.69981	-1.97742	-2.25338	-0.920251	-0.790405
Qser1	4	-0.876734	-1.14885	-1.03472	-0.575702	-0.753183	-0.985909	-0.632606	-0.626797	-0.825068	-0.8525	-0.732153	-0.830101	-0.462798	-0.515157	-0.334029
Gm8369	4	-0.998379	-1.06448	-1.08228	-0.658722	-0.738083	-0.596066	-0.680483	-0.799883	-0.537869	-0.551409	-0.509995	-0.777126	-0.298963	-0.243348	-0.300707
Endod1	4	-0.980501	-0.787804	-0.521151	-0.829765	-0.645462	-0.95915	-0.680183	-0.420512	-0.692545	-0.607773	-0.56533	-0.996421	-0.127919	0.0654401	0.110164
Pcsk1	4	-0.777771	-1.06238	-0.877434	-0.181206	-0.681986	-0.291	-0.420512	-0.0303787	-0.340585	-0.453802	-1.8203	-0.615529	0.0468288	0.194056	0.275873
Gdpd3	4	-2.06757	-2.31135	-1.41102	-1.0429	-1.58318	-1.11939	-0.876035	-1.08829	-1.05238	-0.975888	-1.73693	-1.31458	-1.27761	-1.02702	-1.1048
Nsmf	4	-1.93544	-1.24541	-1.41037	-1.14609	-0.912999	-0.889046	-0.679883	-0.924991	-0.927186	-1.16326	-0.966724	-1.33928	-1.00982	-0.854901	-1.05321
Gprc5b	4	-1.58568	-1.49013	-1.5018	-1.57407	-1.46181	-0.983587	-1.33637	-0.464655	-0.736833	-1.30391	-1.81905	-1.3387	-1.17696	-0.954255	-1.11761
Prss12	4	-0.979346	-1.2978	-0.912276	-0.828757	-1.4136	-0.734959	-0.855588	-0.720986	-0.858684	-0.880589	-1.99978	-0.944907	-0.394626	-0.225472	-0.391537
Senp8	4	-1.14793	-1.56266	-1.18269	-1.08185	-0.645169	-0.574578	-0.875685	-0.685296	-0.468906	-0.65961	-0.674789	-1.06826	-0.835493	-0.828421	-0.642824
Kcnq5	4	-1.92622	-1.05945	-1.24592	-1.08057	-0.207912	-0.887632	-0.810094	-0.684091	-0.295974	-1.3709	-0.791057	-1.31176	-1.17458	-0.953504	-0.632897
Srgap3	4	-0.829429	-0.860407	-0.735895	-0.918434	-0.766537	-0.887279	-0.662574	-0.464125	-0.857307	-1.10964	-0.404172	-0.975505	-0.339323	0.120237	0.00107202
Tanc2	4	-2.39058	-1.56024	-1.8228	-1.81533	-1.36061	-0.796607	-1.33173	-0.75635	-1.50253	-1.02823	-1.52273	-1.5018	-1.24128	-0.576264	-0.994075
Dsel	4	-1.72838	-1.76564	-2.09456	-1.81286	-1.5092	-1.76113	-1.08014	-0.599484	-0.855931	-1.83421	-1.58401	-2.04584	-1.49013	-1.83166	-1.47866
Klrb1b	4	-2.3743	-2.23564	-2.09243	-1.87823	-1.19428	-2.54495	-0.896854	-0.839552	-2.07162	-1.19185	-1.98762	-1.6399	-0.534294	-1.9464	-1.11583
Sh3gl3	4	-2.36639	-2.21579	-2.08191	-2.93585	-1.50549	-2.53892	-1.8355	-1.9859	-1.10261	-2.79269	-1.18557	-1.96742	-1.48796	-1.04536	-1.09477
1110032F04Rik	4	-1.3888	-1.35284	-1.81163	-1.02541	-0.378965	-0.748761	-0.419992	-0.572893	-0.485993	-1.08657	-0.615241	-1.57407	-1.12118	-0.587269	-0.662278
Snn	4	-1.21944	-1.76	-1.11539	-0.828085	-1.09434	-1.34632	-1.16654	-0.65547	-0.75889	-1.68054	-1.71787	-1.28139	-0.94789	-0.565889	-0.617834
Amigo1	4	-1.8043	-1.4737	-2.06154	-1.02501	-2.23564	-1.51743	-1.07843	-1.21594	-0.663762	-0.838875	-2.06154	-1.30503	-1.05031	-0.752867	-0.917707
4930417O13Rik	4	-1.17982	-1.75777	-1.57078	-1.14059	-0.946397	-1.00034	-0.695272	-0.297219	-0.419211	-1.4974	-1.04495	-1.3888	-0.624479	-0.449317	-0.260561
Epcam	4	-1.71996	-1.64356	-1.67276	-1.73478	-2.23275	-2.17344	-2.24442	-1.64356	-1.39382	-2.17852	-2.05757	-2.32892	-0.927918	-0.575421	-0.675687
Npas4	4	-2.32535	-1.89374	-2.05167	-1.05737	-1.04207	-2.48321	0.0308553	-1.93855	-0.138975	-2.00687	-0.347663	-1.05197	0.208643	0.377685	0.324472
Clstn3	4	-1.90386	-1.89089	-2.04392	-1.73158	-2.52714	-2.17092	-1.94958	-1.2978	-0.959527	-1.75	-2.15852	-2.20213	-1.14242	-0.868715	-1.14701
Icam5	4	-2.30452	-1.88947	-2.04008	-2.04778	-0.89117	-2.0177	-1.37396	-1.39697	-1.3888	-1.60784	-2.15608	-2.10319	-1.48294	-1.81657	-1.26425
Camk2n1	4	-1.33404	-1.28682	-0.944907	-0.563095	-0.737145	-1.05114	-0.492168	-0.682286	-0.887985	-1.67276	-1.18269	-0.993295	-0.668818	-0.123597	-0.667032
Tg	4	-2.29446	-1.63898	-1.7923	-0.738709	-0.614377	-0.794972	-0.563654	-0.507554	-0.218147	-0.785207	-0.305945	-1.46528	-0.373084	-0.394883	-0.137292
Rasgef1a	4	-2.28789	-2.16592	-1.39193	-2.04392	-1.56104	-1.73909	-0.729974	-1.49594	-0.820723	-1.49085	-1.13468	-1.75554	-0.244575	-0.514885	-0.383833
Bcat1	4	-2.02505	-2.14406	-2.01406	-0.814401	-0.149326	-1.66129	-0.27612	-0.878835	-0.0960339	-0.462003	0.349182	-1.43195	-0.305196	-0.422335	-0.166694
A330023F24Rik	4	-2.26562	-1.63444	-1.66129	-1.72732	-1.40078	-1.73478	-1.20504	-0.964067	-1.03962	-1.48724	-2.04778	-2.02136	-1.23359	-1.37826	-1.35165
Acvr2b	4	-1.50327	-2.13466	-2.00866	-0.887632	-1.06406	-1.17458	-1.20405	-0.878485	-1.48365	-1.43528	-1.95761	-2.18109	-1.39382	-1.30782	-1.94168
Camk2n2	4	-2.26253	-2.13234	-2.00687	-1.72416	-2.09031	-1.39761	-0.787479	-1.88242	-1.60352	-1.74343	-1.41684	-2.0967	-1.34987	-1.63716	-1.12341
Ncs1	4	-1.79111	-2.11197	-2.00155	-1.52121	-1.49448	-1.92016	-1.11406	-0.717284	-0.324221	-1.60352	-1.0238	-2.29446	-1.04866	-0.663762	-0.680784
Gp49a	4	-2.02136	-1.62903	-1.2275	-0.82775	-1.15533	-0.861788	-0.712056	-0.834817	-1.29725	-1.54121	-1.46738	-1.61923	-1.23156	-1.63263	-1.40716
Rasgef1b	4	-1.63083	-2.10319	-0.84669	-1.56508	-0.656652	-1.29615	-0.678383	-0.65311	-0.0718874	-1.13106	-0.75889	-1.66605	-0.715129	-0.284544	-0.969008
Bspry	4	-1.33057	-1.46389	-1.1092	-1.16373	-1.44536	-1.65658	-1.16045	-1.07376	-0.956888	-1.24489	-1.5659	-1.61834	-0.806791	-0.65252	-0.854901
A830082K12Rik	4	-2.0177	-1.86859	-1.78172	-1.03758	-1.73264	-1.57819	-1.43395	-0.962173	-0.997987	-1.54043	-1.46668	-1.66224	-1.73478	-1.58401	-2.07162
Cecr6	4	-2.23275	-2.09031	-1.97406	-2.73821	-1.30224	-2.39058	-0.472632	-1.38506	-0.537044	-1.88523	-1.3758	-2.4297	-1.87823	-0.916982	-1.02864
Syngr1	4	-2.01045	-2.0882	-1.97073	-1.86046	-1.63353	-1.57489	-1.93544	-1.48508	-1.59411	-2.25641	-0.816726	-2.07571	-1.53576	-1.11628	-1.49813
Kcnip2	4	-2.22988	-2.084	-1.96907	-0.974738	-1.63263	-0.910472	-1.15812	-0.877434	-0.997595	-2.06555	-1.56185	-2.41625	-1.39256	-1.41619	-0.700743
Irak3	4	-2.21579	-2.07162	-1.95923	-2.48845	-1.72416	-0.910111	-1.93235	-1.13332	-1.93699	-1.59752	-1.46389	-1.92622	-1.65564	-1.33695	-1.78522
Calcb	4	-2.21027	-2.06154	-1.95118	-2.48321	-2.42068	-2.35101	-2.11866	-1.8228	-1.92774	-2.62564	-1.70042	-2.37033	-1.19768	-0.998379	-0.980501
Sult2b1	4	-2.00155	-2.05955	-1.77018	-2.21579	-1.25008	-1.65004	-0.373084	-0.652815	-0.734023	-2.61097	-1.09088	-2.50457	-1.80309	-0.842266	-0.783263
Alcam	4	-1.87962	-2.05757	-1.22497	-1.32025	-0.763983	-1.5716	-0.525795	-0.83448	-0.712977	-1.21644	-0.737458	-2.49375	-0.4919	-0.250224	-0.200858
Rgs16	4	-2.19944	-2.05167	-1.76904	-0.684392	-0.104414	-1.64911	0.0989063	-0.419471	0.0991457	-2.05757	-0.573454	-3.33423	0.346145	0.588118	0.455387
Dlk2	4	-2.19678	-2.04778	-1.94482	-1.56185	-1.82911	-1.72838	-1.20062	-1.8104	-1.91866	-1.9791	-0.843966	-3.15306	-1.73051	-1.8043	-1.09217
Spin4	4	-2.19412	-2.04584	-1.94325	-2.65682	-2.40321	-2.13234	-1.68643	-1.3832	-1.91567	-2.57002	-1.62188	-3.06374	-1.72945	-0.586702	-0.796934
Npw	4	-2.19149	-2.04392	-1.94168	-2.64878	-1.44266	-1.91121	-0.872195	-1.80917	-1.37764	-2.24442	-1.621	-3.0387	-1.34279	-2.0177	-0.968246
Sdc1	4	-1.87684	-1.18605	-1.22447	-2.12318	-2.39896	-1.64818	-0.977807	-1.07206	-0.596351	-2.39058	-2.137	-2.9937	-1.1972	-0.60806	-0.949758
Nrn1	4	-2.17598	-2.03439	-1.93699	-2.21302	-1.55463	-2.13004	-1.49667	-1.13241	-1.58652	-1.6594	-1.46111	-2.79269	-1.22902	-1.62723	-0.825403
Rrm2	5	0.965964	1.03798	1.00625	0.407794	0.749707	0.792034	0.300956	0.713284	0.567008	1.90532	2.15852	1.23717	1.19915	1.52349	1.55145
Uchl5	5	0.442213	0.250224	0.398749	0.394368	0.813074	0.391537	0.645169	0.426505	0.611503	0.777449	1.14151	0.565889	0.637269	0.459884	0.658426
Mcm2	5	0.455387	0.394883	0.539522	0.297468	0.57739	0.279587	0.240404	0.491631	0.381013	0.769096	1.21295	0.626507	0.639605	0.931956	1.01818
Ptprs	5	-0.162106	-0.32623	-0.361361	0.0129838	0.133445	-0.214733	-0.32146	-0.507013	-0.0501679	-0.347916	0.102498	-0.219367	-0.127198	0.336801	0.343364
Chaf1b	5	0.200372	0.521969	0.60892	-0.0351458	0.20986	-0.0566092	-0.0922054	-0.344627	-0.0406289	0.780999	0.880589	0.394111	0.312692	0.509723	0.551132
Mcm6	5	1.00349	1.0499	1.10174	0.963309	1.15579	0.928651	1.12297	1.05612	1.14334	1.39951	1.71165	1.09868	1.43395	1.54121	1.61834
Pgam1	5	1.55943	1.55463	1.58068	1.78172	2.02136	1.65377	1.91716	1.66892	1.80673	1.92167	2.15608	1.8203	1.85245	1.8355	1.96907
Dsn1	5	-0.701962	-0.763664	-0.538145	-0.568407	-0.185082	-0.608347	-0.577108	-0.834142	-0.613514	-0.268456	-0.0456364	-0.566448	-0.423898	-0.230118	-0.394111
Stmn1	5	1.06196	1.19915	1.1656	0.757937	0.440113	0.79236	0.817392	1.08829	0.990567	1.37274	1.49448	0.810424	1.20062	1.24076	1.3067
Clspn	5	-0.672099	-0.482243	-0.278101	-1.43195	-0.810094	-1.2075	-0.871846	-0.876384	-0.850788	0.0702156	0.766218	-0.326733	-0.367471	-0.131522	-0.0144133
Serpinb6b	5	0.885867	0.845668	0.936748	0.902568	1.14105	1.10349	0.863516	0.732153	0.650164	0.901852	1.37764	1.06154	1.34338	1.50994	1.51143
Eea1	5	-1.49594	-0.905077	-1.55383	-0.746556	-0.856275	-1.72521	-0.918797	-0.57177	-0.596066	-0.550023	-0.0496908	-0.520605	-0.298713	-0.997595	-0.519514
Tfrc	5	0.40133	0.532921	0.422335	0.598059	0.837521	0.540625	0.925357	0.883401	0.873939	0.964067	1.3758	0.678983	0.805801	0.795299	0.825068
Pold1	5	0.372318	0.293735	0.534569	0.291249	0.385885	0.550854	0.341343	0.314694	0.448	0.792034	1.10436	0.616681	0.533195	0.593507	0.921707
Nasp	5	0.64987	0.579643	0.959527	0.885162	1.12521	0.919887	0.94677	0.926088	0.857651	1.21844	1.53965	0.965964	1.02662	0.990956	1.08228
Mcm4	5	0.568407	0.488139	0.555574	0.457502	0.549746	0.464125	0.0890957	0.0814446	0.381782	1.08228	1.2506	0.856963	0.866633	0.907591	1.09825
Senp1	5	-0.101779	0.204505	-0.0427749	0.371552	0.537869	0.284296	0.21254	0.524701	0.294481	0.66495	0.684091	0.401588	0.568127	0.661092	0.520332
Prim2	5	0.0886173	0.187263	-0.034669	-0.147881	0.0387216	-0.384602	-0.123357	-0.189931	-0.271915	0.432253	0.956135	0.19697	0.022991	0.320708	0.473165
Cpsf6	5	0.72006	0.682587	0.796607	1.04454	0.876035	0.708071	0.973972	1.067	0.896498	1.1803	1.15719	1.08185	1.25216	1.14334	1.22447
Mcm3	5	0.445368	0.395656	0.231096	0.141381	0.485725	0.231341	0.0468288	0.0694992	0.044921	0.766537	1.15858	0.522515	0.566448	0.742784	0.815729
Dut	5	0.849421	0.872195	0.885867	0.661981	0.929018	0.687708	0.619853	0.412717	0.667925	1.44536	1.84587	1.09088	1.11628	1.31119	1.40268
Gmnn	5	-0.265987	-0.105851	-0.167902	-0.435655	-0.205965	-0.36009	-0.54753	-0.203776	-0.484385	0.186779	0.858339	-0.0232293	-0.0694992	0.260561	0.207182
Nup155	5	0.305945	0.302452	0.226939	0.57149	0.541728	0.437227	0.634644	-0.0156045	0.559748	0.63377	1.03513	0.756667	0.46997	0.403913	0.600625
Cbx5	5	0.0275187	0.0463518	0.130321	0.274388	0.381526	0.0272804	0.148122	-0.0153663	0.138494	0.697094	1.04085	0.220344	0.53347	0.674789	0.726868
Cldn25	5	1.27761	0.94677	0.722841	1.28193	1.3028	1.06911	0.990956	0.605769	0.976272	1.45422	1.95278	1.26425	1.16092	1.20553	1.21744
Micu1	5	0.0855086	-0.227183	0.0661563	0.0874216	0.0165576	0.268456	0.191387	-0.751286	-0.574297	0.233544	0.219612	0.0699768	0.553074	0.573173	0.63377
Tex2	5	-0.700439	-0.444579	-0.517606	-0.547254	-0.436965	-0.448263	-0.660499	-0.417131	-0.467045	-0.171527	0.03896	-0.315696	-0.736833	-0.507284	-0.403655
Hat1	5	0.415313	0.573454	0.699526	0.698005	1.03554	0.673892	0.954255	0.894009	0.711135	1.04044	1.44944	0.726248	0.950132	0.796934	0.989789
Atrx	5	1.05031	0.877434	1.04948	1.2595	1.26744	1.12028	1.21744	1.0335	1.16185	1.50253	1.2967	1.53965	1.2901	1.32082	1.32712
Mcm5	5	0.472898	0.621297	0.718825	0.503764	0.792687	0.445368	0.367981	0.131042	0.581052	1.19525	1.54592	0.867326	1.05197	1.13422	1.33753
Atad5	5	-1.37887	-0.936748	-1.3067	-1.40205	-1.30057	-1.17173	-1.31571	-1.37764	-1.37274	-0.605196	-0.210591	-0.572612	-0.480104	-1.06322	-1.04866
Mad2l1	5	0.410902	0.632606	0.382295	0.0134603	0.316948	0.116398	0.498632	0.316948	0.114	0.909391	1.38631	0.503494	0.564771	0.696183	0.805801
Rrm1	5	0.136089	0.140659	0.338566	-0.15511	0.177816	-0.123597	-0.265494	-0.0630529	0.314194	0.850446	1.20948	0.307194	0.486798	0.64987	0.697701
Zfp280b	5	-0.774551	-0.444316	-0.516517	-0.448	-0.213758	-0.618699	-0.319705	-0.360344	-0.450108	-0.211809	0.287274	-0.321209	-0.454594	-0.379477	-0.433822
Spc24	5	-0.101061	-0.00821894	-0.00369253	-0.88622	-0.713899	-0.607487	-0.830101	-0.233788	-0.385115	0.355265	0.830101	-0.284544	-0.024659	-0.594644	-0.491631
Top2a	5	0.476097	0.676585	0.551686	0.113281	0.425984	0.329498	0.257113	-0.028472	0.299959	1.17079	1.36969	0.504035	0.490556	0.51271	0.531274
Ncapg2	5	-1.07206	-1.13106	-0.751918	-1.65752	-1.8203	-1.72205	-1.58401	-1.47511	-1.15255	-0.424419	-0.180964	-0.940449	-0.703182	-1.14288	-1.00823
Ercc6l	5	-1.49303	-1.45766	-1.30391	-1.85378	-1.24904	-1.33115	-1.15393	-1.28085	-1.37029	-0.700439	-0.605483	-0.959905	-1.09001	-1.14242	-1.34987
Snai3	5	-0.214246	-0.235992	-0.535393	-0.710215	-0.679883	-0.708683	-0.829765	-0.622743	-0.952754	-0.227183	-0.323217	-0.109925	-0.325477	-0.358311	-0.287274
Ttc7b	5	-0.272163	-0.379221	-0.870802	-0.459619	-0.435917	-0.583875	-0.458031	-0.0993851	-0.400814	-0.294979	-0.196241	-0.138975	-0.177816	0.108008	0.0287103
Cdc6	5	-0.631733	-0.594928	-0.685899	-1.51442	-1.04085	-1.49813	-1.00744	-1.37641	-1.15162	0.108487	0.492168	-0.593223	-0.514885	-0.0332388	-0.146918
Rad54l	5	-1.62366	-1.27923	-1.4632	-1.47229	-1.02099	-2.12092	-1.92016	-3.18942	-1.15116	-0.467577	0.196484	-0.775195	-0.876384	-0.765898	-0.893298
Plod3	5	-0.793013	-0.566448	-0.938597	-0.358311	-0.435393	-0.447737	-0.727799	-0.502683	-0.593507	-0.517334	-0.16911	-0.379221	-0.362124	-0.448527	-0.254651
Orc6	5	-0.574297	-0.421293	-0.128639	-0.311192	-0.068544	-0.530177	-0.502413	-0.144991	-0.518969	0.265247	0.5617	-0.19527	-0.125757	-0.156316	-0.0943588
Cdk1	5	0.399007	0.508368	0.10633	-0.225472	-0.267222	-0.219856	0.192357	0.317449	-0.0926839	1.06322	1.52197	0.359836	0.265247	0.58444	0.623032
Mms22l	5	-0.553074	-0.661685	-1.3028	-0.588401	-0.602338	-0.719751	-0.588968	-0.955383	-0.281073	-0.267468	0.236727	-0.237217	-0.210591	-0.529903	-0.3032
Msh6	5	-0.607773	-0.44379	-0.436179	-0.257113	-0.016081	-0.374362	-0.44642	-0.54753	-0.337558	0.104653	-0.0258505	-0.068544	-0.0649626	0.0325238	-0.0098866
Bmyc	5	0.0527919	0.351461	0.39746	0.606341	0.945652	0.0175106	0.518424	0.576264	0.427549	0.695879	1.13922	0.773266	0.0587568	0.670905	0.659314
Lig1	5	0.104174	0.166936	0.233054	-0.229628	-0.419471	-0.225717	-0.534569	-0.232564	-0.269938	0.941191	1.02259	0.371552	0.563374	0.433822	0.717284
Cmtm4	5	-1.69941	-1.0466	-1.55145	-1.07588	-0.514341	-0.949384	-3.4035	-0.909391	-0.992904	-0.564771	-0.523335	-0.514341	-0.623032	-1.19573	-0.892589
Ccdc34	5	-0.044921	-0.175397	-0.513525	-0.204019	-0.196484	-0.336297	-0.210591	-0.0387216	-0.0370528	0.492168	0.719751	0.0120308	-0.172978	-0.32397	-0.356026
Smc2	5	0.190416	0.11424	-0.17709	0.20913	0.214002	-0.0058366	-0.210347	-0.0740372	0.166211	0.77423	0.992515	0.48975	0.581899	0.204749	0.371808
Sema6c	5	-3.27801	-1.61132	-2.9733	-0.789104	-1.43997	-1.99106	-2.06959	-2.93585	-2.9937	-1.15486	-1.06071	-1.42732	-1.33811	-1.46738	-1.2595
Sass6	5	-0.889754	-0.82373	-0.869063	-0.465452	-0.870802	-0.48975	-1.10964	-1.0628	-0.911193	-0.473431	-0.201587	-0.565889	-0.498093	-0.512981	-0.69983
Fen1	5	0.284793	0.206452	0.333777	0.236727	0.488407	0.0874216	0.10154	-0.185324	-0.169835	0.742156	1.09564	0.36187	0.404172	0.534019	0.632315
Dtl	5	-0.715436	-0.454066	-0.32397	-0.731219	-0.36187	-1.13604	-0.726248	-1.59496	-0.684694	0.651341	0.826744	0.106091	0.259822	0.606628	0.666437
2810417H13Rik	5	0.840569	0.934903	0.924991	-0.234033	-0.0327621	0.25047	0.177816	0.0411058	0.459884	1.55863	1.87684	0.806461	0.935641	0.686502	0.813406
Whsc1	5	-0.0156045	-0.0735594	-0.274636	-0.402363	-0.114719	-0.165728	0.0484983	-0.275873	-0.135368	0.472898	0.756033	-0.0182254	0.201344	-0.195756	0.189688
6330403M23Rik	5	-0.669116	-1.08442	-1.05904	-0.485189	-0.807451	-0.651047	-0.826744	-0.745926	-0.88094	-0.473165	-0.5617	-0.471566	-0.5617	-0.272904	-0.33277
Slc25a53	5	-0.378709	-0.088139	-0.175639	0.478233	-0.723769	-0.488944	-0.572893	0.228895	-0.168627	0.313943	0.0666338	0.684091	0.422074	0.869758	0.589818
Pomt2	5	-1.13559	-1.01778	-1.01339	-0.989012	-0.701657	-0.744354	-0.803167	-0.86941	-0.727799	-0.67449	-0.45433	-0.869758	-1.10964	-0.58444	-0.621297
Ccl1	5	-3.06374	-2.90212	-2.84316	-2.32892	-2.18626	-3.27801	-1.67664	-2.75903	-2.80465	-1.80795	-0.86941	-1.74017	-1.22548	-0.584158	-1.15533
C330027C09Rik	5	-0.909751	-0.780352	-0.974355	-0.955007	-0.405465	-1.04866	-0.826073	-0.592087	-0.431729	-0.137532	0.278101	-0.6072	-0.412717	-0.405723	-0.326482
Ccdc50	5	0.0296637	0.0418211	-0.143547	0.631442	0.544489	0.5467	0.500522	0.494859	0.26278	0.630861	1.03717	0.553351	0.739022	1.01578	1.07206
Eme1	5	-1.86859	-2.00331	-2.78112	-1.35403	-1.61834	-1.9859	-1.67373	-1.06112	-1.21246	-0.647811	-0.384346	-0.86941	-1.47088	-0.777449	-1.05945
Atad2	5	-0.111363	-0.0967519	-0.323217	-0.0635303	-0.290006	-0.083835	-0.0814446	0.0647239	0.174429	0.34741	0.573454	-0.0628142	0.236237	0.314444	0.243838
Coq7	5	-0.313693	-0.418951	-0.105612	0.0795326	0.0718874	-0.207182	0.0862259	-0.0241824	0.103456	0.0625755	0.610641	-0.295228	-0.109925	0.0420595	0.333273
Ckap2l	5	-0.740902	-1.52653	-1.0126	-1.07503	-1.61746	-1.02099	-0.802839	-0.868368	-0.844646	-0.233788	0.0594728	-0.677783	-0.724389	-0.913722	-0.921707
Dhfr	5	-0.461473	-0.282313	-0.372574	-0.426245	-0.490018	-0.252929	-0.585854	-0.477699	-0.515157	0.609494	0.878835	0.0318087	0.198185	0.352982	0.306195
Ccne1	5	-0.291249	-0.119517	0.318953	-0.838198	-0.271421	-0.558913	-0.522515	-0.867674	-0.567847	0.484385	0.742784	-0.0783377	-0.0960339	-0.10154	0.0106013
Fads1	5	-0.629699	-0.60978	-0.432514	-0.198914	-0.48975	-0.0589955	-0.55947	-0.644582	-0.567567	-0.225228	-0.176848	-0.487871	-0.135849	-0.176123	-0.13633
Mlf1ip	5	-1.69639	-1.71996	-1.90679	-1.70754	-1.92167	-1.71372	-1.78405	-2.69981	-1.27977	-1.02501	-0.907232	-1.11229	-1.43129	-2.00331	-1.54828
Itgav	5	-0.15029	-0.528259	-0.0769041	-0.00178671	0.157039	-0.16452	-0.0294253	-0.230607	-0.497554	0.0344307	-0.125277	-0.228161	0.169352	0.411939	0.391537
Nfya	5	-0.990956	-0.609494	-0.89828	-0.628537	-0.600625	-0.650458	-0.610929	-0.783263	-0.843966	-0.602909	-0.310192	-0.390252	-0.569247	-0.318953	-0.300208
Trip13	5	-0.57149	-1.04454	-1.09912	-0.937487	-0.452218	-1.20209	-1.24904	-0.498632	-0.363906	0.0998639	0.798899	-0.729353	-0.176364	-0.376662	-0.077143
Wdr6	5	0.50891	0.373851	0.134647	0.0463518	0.0979487	0.0136985	-0.101301	-0.18169	-0.413496	0.278843	0.425462	-0.0106013	0.105132	0.436179	0.355519
Uhrf1	5	-0.539522	-0.231586	-0.162589	-0.757302	-0.382295	-0.717592	-0.64136	-0.389224	-0.462798	0.562258	0.973207	0.0434902	0.150531	0.024659	0.113041
Rfc3	5	-0.133685	-0.187748	-0.52908	-0.371297	0.0232293	-0.288764	-0.532097	0.0544619	-0.349182	0.364415	0.907232	-0.0993851	0.0613821	0.159693	0.23183
mt-Tw	5	-0.471833	-0.417391	-0.497823	0.181206	-0.123837	-0.136089	0.189203	-0.287274	-0.495667	0.286778	0.170077	-0.125517	0.0652014	0.527163	0.649575
Prr5	5	-0.989401	-1.04331	-1.09694	-1.85245	-1.05737	-3.15306	-1.57242	-2.64091	-2.67343	-0.310942	-0.09077	-0.739648	-0.902926	-0.89828	-0.756033
Ezh2	5	0.370532	0.315195	0.307194	0.383063	0.591236	0.0780988	0.119277	0.362633	0.233299	0.835155	1.15347	0.505659	0.507554	0.322715	0.334029
Tyms	5	-0.869063	-0.899707	-0.935272	-0.971296	-0.903642	-1.20013	-1.24644	-1.11895	-0.704708	-0.0776209	0.0883782	-0.577108	-0.420512	-0.614665	-0.452218
Nup85	5	-0.305446	-0.172736	-0.208399	-0.158245	0.0673501	-0.357042	-0.0425364	0.15511	-0.267715	0.151976	0.566169	-0.125277	-0.0461133	-0.120477	0.00536014
Nudt5	5	-0.0477828	-0.301704	-0.0757095	0.144751	0.474764	-0.197699	0.107289	0.265987	-0.088139	0.369001	0.698309	0.0237058	0.0203698	0.230607	0.492706
Dctpp1	5	0.077143	0.131763	-0.0101248	0.371297	0.836168	-0.11424	0.603767	0.60892	0.580207	0.643703	1.0926	0.12912	0.473697	0.470502	0.682587
Scpep1	5	-0.452482	-0.491093	-0.623321	0.0418211	0.219367	-0.743098	-0.376918	-0.272163	-0.429377	0.0401521	0.307194	-0.275873	-0.521151	-0.024659	0.015128
Ska1	5	-0.343616	-0.62361	-0.725938	-1.15858	-1.05653	-1.56266	-0.824064	-0.47503	-0.908311	0.0690216	0.387682	-0.676884	-1.04577	-0.634644	-0.222297
Syce2	5	-0.925722	-0.563374	-0.794318	-0.896854	-0.521423	-0.772623	-0.88481	-1.05737	-1.02622	-0.23183	-0.179753	-0.519241	-0.451954	-0.61409	-0.164279
Tmem29	5	-0.401847	-0.300458	-0.0661563	-0.41168	-0.512166	-0.396429	-0.54228	-0.640483	-0.985909	-0.310192	-0.0198933	-0.307943	-0.200858	0.193328	0.0824007
Gins1	5	-0.368746	-0.502413	-0.399007	-1.01738	-0.431729	-0.527437	-0.93601	-0.495398	-0.476631	0.16766	0.5467	-0.272904	-0.251453	-0.00202493	0.269938
Eno3	5	-0.444316	-0.349688	-0.308193	-0.177574	-0.204019	-0.371297	-0.228406	-0.352475	-0.377941	0.0594728	0.673294	-0.213271	0.255636	0.525522	0.591804
Asf1b	5	0.133205	0.461208	0.260315	-0.20256	-0.0589955	-0.21766	-0.228161	-0.195999	-0.724389	0.661685	1.03676	0.276863	0.223762	0.312192	0.393081
Prim1	5	0.0256122	0.34488	0.273646	-0.00297785	0.254897	0.201587	0.0979487	-0.0912484	-0.00369253	0.729042	1.00113	0.350954	0.363906	0.635227	0.610641
Gmps	5	0.141381	-0.179753	-0.207182	0.105851	0.318201	0.127198	0.1409	0.363397	0.151013	0.199886	0.627086	0.0413442	0.290752	0.486798	0.578516
Slco4a1	5	-1.36908	-1.71475	-2.67343	-1.34987	-1.43461	-1.89518	-1.78055	-1.58068	-2.61823	-1.05612	-0.611216	-0.415053	-1.46948	-0.966344	-0.794318
Bub1	5	-1.4201	-1.2701	-1.00823	-2.32535	-1.91418	-2.26562	-1.9024	-1.57985	-1.69941	-0.726868	-0.375639	-1.55623	-1.46878	-1.33057	-1.3475
Pole	5	-0.508368	-0.348928	-0.161382	-0.217172	-0.187991	-0.35628	-0.639313	-0.301455	-0.266728	0.299212	0.796607	-0.182175	-0.0769041	0.355772	0.200372
Ipo11	5	-0.444053	-0.368491	-0.414015	-0.272657	-0.0489753	-0.287523	-0.0282337	-0.210104	-0.0859868	-0.0852695	0.41168	0.00250139	0.151736	0.0215612	-0.0900524
Nup43	5	-0.470768	-0.427288	-0.793339	-0.102019	0.175881	-0.3177	-0.158487	-0.539798	-0.176848	0.0659176	0.317449	-0.239914	-0.375895	0.186051	0.0943588
1110051M20Rik	5	-1.013	-0.929018	-0.564491	-0.970533	-0.977039	-0.770698	-1.30447	-1.57571	-1.14151	-0.695879	-0.548084	-0.544765	-0.920979	-0.789429	-0.846009
Rnaseh2b	5	0.208643	0.28033	0.095316	0.507013	0.72315	0.148122	0.223274	0.240894	0.469438	0.752867	1.0126	0.499982	0.563933	0.531	0.755716
Rmi2	5	-0.410384	-0.131042	-0.193571	-0.168385	-0.318451	-0.453538	-0.520059	-0.493513	-0.330001	0.249733	0.510266	-0.226939	-0.0456364	-0.0434902	-0.0234675
Chek1	5	-1.41749	-2.69081	-1.29065	-1.42864	-0.700743	-2.10319	-1.24025	-2.52714	-1.2701	-0.377685	0.283056	-0.354504	-0.619276	-0.682888	-0.182417
Ccp110	5	-1.19866	-1.07886	-1.44536	-1.08829	-0.743726	-1.28139	-0.637853	-0.737145	-0.807121	-0.342606	-0.349688	-0.727179	-0.978961	-0.930119	-0.773266
Pole2	5	-0.116398	-0.179027	0.229628	0.0353841	-0.105132	0.0527919	-0.143547	0.0575637	-0.51108	0.293486	0.637269	0.342606	-0.102737	0.0489753	0.0742761
Chaf1a	5	-0.987459	-0.927552	-0.966344	-1.50401	-1.21196	-1.55703	-1.35642	-0.993295	-0.982043	-0.416352	0.161865	-0.753499	-0.941933	-0.518151	-0.557521
Hs1bp3	5	-0.158969	-0.142103	-0.657835	-0.341343	-0.423898	-0.196727	-0.608633	-0.517334	-0.650164	-0.0656788	-0.610354	-0.0675889	0.09077	0.356026	0.223274
Siva1	5	-0.579361	-0.148603	-0.283056	-0.0616207	-0.0144133	-0.15511	-0.0876607	0.185082	-0.175397	0.173704	0.442739	-0.186779	0.220588	0.162589	0.375128
Fhl2	5	-0.613227	-0.178785	-0.657243	-1.39193	-0.75635	-1.19622	-0.599199	-1.26003	-1.07503	-0.844987	-0.405723	-0.534294	-0.445105	-0.201344	0.00321607
Cdc45	5	-1.24179	-0.755082	-0.697701	-1.54986	-0.72006	-1.55543	-1.06322	-0.699222	-0.872195	0.0408674	0.606914	-0.510809	-0.388967	-0.238688	-0.178058
Rfc4	5	-0.625347	-0.796279	-1.2841	-0.705318	-0.789429	-1.067	-1.03228	-0.634644	-0.806131	-0.362888	0.109206	-0.580488	-0.639898	-0.425462	-0.315445
Mthfd2	5	0.353743	0.0294253	0.031332	0.285289	0.640483	-0.0812056	0.430945	0.0888565	0.269691	0.522788	1.16843	0.0735594	0.143066	0.343111	0.367471
Cenpm	5	-0.5062	-0.487871	-0.745297	-0.351208	-0.674789	-0.96977	-0.248995	-0.634062	-0.287771	0.121916	0.592939	-0.239423	-0.0604274	0.0754705	0.0318087
Brca1	5	-1.31514	-0.842606	-1.43729	-0.528532	-0.819056	-0.614665	-0.758572	-0.446684	-0.558913	-0.107528	0.337053	-0.589535	-0.545871	-0.539246	-0.0413442
Hells	5	-0.945279	-0.573454	-1.27923	-0.968627	-0.627376	-1.03921	-0.818057	-0.583028	-1.85378	-0.0587568	0.700439	-0.110644	-0.349435	-0.732153	-0.664059
Fbxo5	5	-0.450108	-0.414793	-0.382295	-0.424158	-0.430684	-0.471034	-0.358311	-0.445368	-0.241385	0.0034543	0.301953	-0.224984	-0.293984	-0.355772	-0.411939
Gins2	5	-0.983974	-0.637269	-0.888692	-0.950132	-0.626797	-1.01339	-1.29946	-0.856619	-1.43662	-0.116638	0.394626	-0.310942	-0.326984	-0.0191785	0.144991
Psmc3ip	5	-1.19379	-0.753183	-1.73371	-1.20504	-0.900065	-1.16138	-1.65377	-2.40751	-1.19817	-0.492437	-0.0714097	-0.865246	-0.783587	-0.926454	-0.56505
Brca2	5	-1.4737	-0.840909	-0.598344	-1.28955	-0.91916	-1.16092	-1.13695	-1.04044	-0.975888	-0.498632	-0.151013	-0.479569	-0.851815	-0.961795	-1.05737
Ncapg	5	-1.54121	-1.1114	-1.35522	-1.13061	-2.93585	-1.62366	-1.76225	-1.04003	-1.26055	-0.38948	-0.252683	-0.707765	-0.867326	-1.50845	-1.20899
Aurkb	5	-0.708989	-0.752234	-0.833131	-1.50253	-1.0335	-1.42996	-1.05904	-0.988235	-1.01578	-0.321711	0.187021	-0.889754	-0.86698	-0.656357	-0.563933
Cdca7	5	-0.457766	0.144028	-0.424158	-0.247767	0.27612	-0.286281	0.224006	-0.332014	-0.0415827	0.189203	0.760797	-0.0613821	0.283056	0.501062	0.629699
Cenpk	5	-0.901852	-1.21146	-1.61834	-0.670607	-1.33231	-1.54749	-2.03063	-0.767176	-1.54277	-0.471034	0.00893364	-0.793339	-0.900065	-0.643703	-0.563654
Lrr1	5	-1.41037	-1.95923	-2.45316	-1.54592	-1.42469	-1.96907	-1.76	-2.3743	-1.68545	-0.568127	-0.178543	-0.951629	-1.28901	-0.803167	-0.677184
Bub1b	5	-1.15905	-0.793992	-1.4293	-1.11008	-1.33115	-1.0628	-1.13513	-1.34279	-0.698309	-0.60091	-0.164762	-0.826073	-0.993685	-0.666437	-0.682286
E2f1	5	-0.385115	-0.223274	-0.32799	-0.423898	-0.430161	-0.78618	-0.958772	-1.71996	-1.1933	0.449317	0.819723	-0.219856	-0.0852695	0.0711709	0.255389
Mybl2	5	-1.23513	-1.3758	-1.35165	-2.31135	-1.69941	-0.965964	-1.0939	-0.808111	-0.934165	-0.25047	0.028472	-0.842606	-0.708071	-0.907232	-0.425723
Hirip3	5	-0.355772	-0.700134	-0.441688	-0.259822	0.0989063	-0.62361	0.115199	-0.298464	-0.0965126	0.000595568	0.501872	-0.244084	-0.187748	-0.148122	-0.0325238
0610010F05Rik	5	-1.60008	-1.37518	-1.7231	-1.12835	-1.42272	-1.47653	-0.905077	-2.31135	-1.19233	-0.854215	-1.07631	-0.874986	-0.992515	-1.32482	-1.05529
Exo1	5	-0.781969	-0.793013	-1.87132	-1.63534	-0.917344	-1.09651	-1.02541	-1.24179	-1.42864	-0.172736	0.447737	-0.83212	-0.837859	-0.567567	-0.290752
9830001H06Rik	5	-2.10102	-1.81905	-2.37033	-2.30452	-1.59496	-1.88242	-2.01588	-1.71268	-1.67761	-1.78405	-0.848738	-1.73586	-2.15365	-2.07984	-1.6974
Ptpn3	5	-2.6332	-1.68151	-2.34352	-1.06406	-1.20258	-1.15626	-2.64091	-2.25946	-2.30792	-1.20013	-1.22245	-1.48222	-0.782292	-1.1297	-1.107
Coro2a	5	-0.234768	0.0575637	0.0804886	-0.396944	-0.242857	-0.698917	-0.735895	-0.57739	-1.25164	0.0356225	0.515157	-0.352475	-0.367981	-0.380501	-0.215952
Myo1c	5	-0.734959	-0.790405	-0.69315	-0.677783	-0.311442	-0.481441	-0.505659	-0.443527	-0.296472	-0.212783	-0.19697	-0.501872	-0.443527	-0.315445	0.019655
Kntc1	5	-0.763345	-0.601196	-0.457502	-1.38382	-1.07546	-1.54121	-1.53887	-1.33404	-1.42666	-0.475297	0.167177	-0.874288	-0.753499	-0.785531	-0.502142
Tmem126b	5	-0.316948	-0.423637	-0.422856	-0.511895	-0.444316	-0.552796	-0.681685	-0.551686	-0.239668	-0.185567	-0.270432	-0.567008	0.0843132	-0.0680664	0.132964
Cdk2	5	-0.433299	-1.03269	-0.785856	-0.527163	-0.560585	-0.892589	-0.390766	-0.550854	-0.455387	-0.281817	0.0542233	-0.4299	-0.43487	-0.0816836	-0.0537461
Rad51	5	-1.4632	-0.68379	-0.716052	-0.978961	-0.829093	-1.1544	-0.927552	-0.802839	-0.554462	0.173945	0.870454	-0.507825	-0.481173	-0.042298	0.088139
Slc25a13	5	-0.832457	-0.713899	-0.634936	-0.6862	-0.373595	-0.504035	-0.663465	-0.443001	-0.762708	-0.421033	0.187263	-0.516517	-0.27513	-0.0482598	-0.189446
Med7	5	-0.566728	-0.632606	-0.804484	-0.520059	-0.518696	-0.63057	-0.460149	-0.531548	-0.639605	-0.340838	-0.381013	-0.616969	-0.133685	-0.236482	-0.214002
Zbtb32	5	-2.55728	-1.93389	-2.25946	-1.62903	-0.332518	-1.95118	-1.74343	-2.17852	-1.80309	-0.840909	0.591236	-2.05955	-0.897211	-0.922072	-0.791057
Cenph	5	-0.83212	-0.748761	-0.407535	-0.620142	-0.615241	-0.846349	-1.1297	-0.887985	-1.18317	-0.121676	0.671502	-0.507554	-0.597774	-0.473165	-0.0179871
Tagln3	5	-2.54495	-2.39058	-2.24148	-1.28302	-2.29446	-2.69981	-2.51569	-2.16592	-2.23275	-1.27761	-1.16654	-0.82373	-0.615529	-1.24644	-1.56752
Polq	5	-1.8355	-1.79707	-1.1297	-0.904359	-1.46459	-1.53499	-1.98934	-1.23207	-0.667032	-0.713591	-0.301205	-1.08614	-0.670309	-0.532646	-0.933797
Serpina3f	5	-2.52714	-2.3743	-2.22419	-1.37887	-1.68151	-2.69081	-2.50457	-1.23105	-1.79707	-1.40908	-0.860752	-2.13466	-1.83936	-1.67084	-1.91716
Vwa8	5	-0.799555	-0.648987	-0.878835	-0.568967	-0.54228	-0.681385	-0.355519	-1.02501	-0.617257	-0.402363	-0.274388	-0.594644	-0.326733	-0.401847	-0.285041
Rad51b	5	-2.52137	-1.42272	-2.20483	-1.98934	-1.13513	-1.15208	-1.2841	-1.53422	-2.21302	-0.866633	-0.533195	-0.978192	-1.12476	-1.55304	-0.763345
Rwdd3	5	-0.915532	-1.667	-0.877784	-1.17173	-0.949758	-1.5319	-2.47294	-1.6904	-2.19149	-1.11229	-0.898993	-1.17458	-1.31911	-1.04866	-0.975888
Oip5	5	-1.15023	-1.19817	-1.69639	-1.30782	-1.4625	-1.60871	-1.4625	-0.379477	-1.23974	-0.551132	-0.123597	-1.11717	-0.821391	-0.91916	-0.638437
Skp2	5	-1.66129	-1.4201	-2.15852	-1.14655	-1.67761	-1.00388	-1.73264	-1.2275	-1.78288	-0.771981	-0.40443	-1.26372	-1.05238	-1.07333	-1.22195
Hist1h1b	5	-1.6594	-2.30792	-2.15123	-1.53576	-1.67567	-2.62564	-2.42068	-2.08609	-2.16592	-0.893298	-0.634353	-1.10261	-1.76451	-2.19149	-2.55107
Ppp2r3a	5	-1.65846	-1.36182	-1.84326	-1.25268	-0.894364	-1.68348	-1.08399	-1.68348	-0.892234	-0.975505	-0.760797	-1.28737	-1.208	-1.02662	-1.0628
Kif15	5	-0.852843	-0.833805	-0.520605	-1.3067	-1.36362	-0.983201	-0.713899	-0.362124	-0.637561	-0.072604	0.16766	-0.884457	-0.525522	-0.407794	-0.376407
Nrgn	5	-0.978961	-0.665544	-0.455651	-2.07162	-2.26562	-1.68249	-1.08313	-0.297468	-0.637269	-0.360599	0.013222	-0.884105	0.997204	1.59752	1.43528
Mis18bp1	5	-0.432253	-0.665247	-0.36187	-0.770698	-1.09694	-0.864554	-1.12386	-2.06354	-0.891525	-0.511623	-0.204019	-1.03472	-0.57149	-0.556408	-0.843286
Jdp2	5	-1.34691	-1.65658	-1.18173	-1.62011	-1.57985	-1.52653	-1.17079	-1.6747	-2.13234	-1.22497	-1.24592	-1.4737	-0.683188	-0.688614	-0.789754
Rad54b	5	-1.8228	-1.77362	-1.6904	-2.39058	-0.911915	-1.46111	-1.33231	-2.03628	-2.11419	-0.524975	-0.0706932	-1.08356	-0.727799	-0.843626	-0.5617
Pbk	5	-0.621297	-0.766537	-0.557243	-1.41425	-1.57819	-1.46042	-1.21445	-1.30726	-1.76904	-0.433561	0.198185	-1.33753	-1.05197	-0.727179	-0.706847
Mcm10	5	-2.05167	-0.943791	-0.94677	-1.57078	-1.19476	-1.6018	-1.45491	-1.51367	-1.40268	-0.229384	0.339071	-1.05238	-0.542004	-0.60892	-0.341848
Pxmp2	5	-1.81409	-1.40973	-1.68643	-1.22045	-1.02581	-0.982043	-1.51969	-1.99106	-0.45301	-0.677184	-0.606628	-1.49886	-0.34741	-0.596066	-0.553351
6530402F18Rik	5	-1.34338	-1.40844	-1.81286	-1.27761	-1.12745	-1.25477	-0.712977	-1.3028	-1.62993	-1.04948	-0.738396	-0.995247	-1.27224	-0.652815	-0.72006
2810408I11Rik	5	-0.598344	-0.727489	-0.406241	-1.27707	-1.31232	-1.85511	-0.661981	-1.08185	-1.17032	-0.581052	-0.429116	-0.975121	-1.03107	-0.531274	-0.516245
Phactr2	5	-1.34162	-1.76225	-1.1741	-1.41037	-1.97574	-1.93699	-0.731219	-1.97742	-0.735271	-1.24852	-0.783263	-1.44131	-0.280082	-0.167902	-0.0106013
Mastl	5	-0.77616	-1.47653	-1.11717	-1.61395	-1.65752	-2.52714	-1.83166	-1.96577	-2.04584	-0.626217	-0.683188	-1.39068	-1.0952	-1.48508	-1.17648
Rpph1	5	-1.90973	-1.40588	-1.11495	-1.5273	-1.74343	-1.40205	-1.70857	-1.21445	-1.75111	-0.659018	-0.170802	-1.25792	-0.846349	-1.06868	-0.667329
Fignl1	5	-1.64265	-0.857995	-1.1145	-1.52577	-1.00231	-1.59073	-1.44876	-1.29946	-1.30838	-0.375895	-0.130321	-1.21097	-0.636393	-0.782292	-0.597774
Dnph1	5	-1.71579	-1.3475	-1.79349	-1.09607	-0.84023	-1.92622	-1.60008	-0.681986	-1.38755	-0.906154	-0.221808	-1.62723	-1.14196	-0.868368	-0.776482
Lag3	5	-1.38258	-2.10102	-1.56104	-1.24231	-0.944535	-1.44808	-1.50623	-1.20652	-1.15672	-1.18413	-0.408311	-1.93855	-0.416352	-0.314945	0.00821894
Snora74a	5	-2.21857	-2.07366	-1.96086	-2.71851	-2.06757	-1.72945	-2.12774	-1.28519	-1.721	-1.98079	-0.934534	-2.53892	-1.30335	-0.998772	-1.8618

## Sheet: Normalized counts all genes 
	Unstimulated_0hr_Don1	Unstimulated_0hr_Don2	Unstimulated_0hr_Don3	DC_8hr_Don1	DC_8hr_Don2	DC_8hr_Don3	IF-pMHC(SIIT)/IL-2_8hr_Don1	IF-pMHC(SIIT)/IL-2_8hr_Don2	IF-pMHC(SIIT)/IL-2_8hr_Don3	DC_22hr_Don1	DC_22hr_Don2	DC_22hr_Don3	IF-pMHC(SIIT)/IL-2_22hr_Don1	IF-pMHC(SIIT)/IL-2_22hr_Don2	IF-pMHC(SIIT)/IL-2_22hr_Don3
Fam133b	0.622576	0.423526	0.556758	0.503044	0.673831	0.461361	0.515531	0.611285	0.501191	0.567143	0.557303	0.72025	0.517665	-0.113192	0.0501956
Slamf7	-0.329554	0.271197	-0.139776	-0.170956	0.114602	-0.410797	-0.0210049	0.0343121	-0.0445885	-0.612129	0.295978	0.0289419	0.528099	0.53159	0.512335
mtCo2	3.49986	3.40913	3.40913	3.63378	3.49986	3.40913	3.49986	3.49986	3.49986	3.49986	3.49986	3.33996	3.40913	3.49986	3.49986
Eef1a1	2.63265	2.56444	2.55213	2.56444	2.55213	2.55213	2.50641	2.52861	2.47031	2.54612	2.5402	2.57074	2.55824	2.69767	2.62525
mt-Rnr2	3.40913	3.9079	3.9079	3.40913	3.40913	3.9079	3.63378	3.9079	3.9079	3.9079	3.63378	3.9079	3.9079	2.31569	2.26736
Rps28	2.66375	2.69767	2.6889	2.618	2.61089	2.77661	2.63265	2.68033	2.72532	2.57715	2.56444	2.62525	2.6039	2.64019	2.64788
Rnf167	1.84345	1.87634	1.85506	1.71421	1.30339	1.68166	1.60768	1.67308	1.65721	1.79933	1.49504	1.85506	1.8409	1.85898	1.75084
Malat1	1.82217	1.87094	1.99291	2.12029	1.99121	1.93817	2.0173	2.0173	2.04672	2.29571	1.9321	2.33664	2.11808	0.780243	0.814885
Eif5a	2.49054	2.41936	2.44173	2.73501	2.99998	2.618	2.81129	2.58367	2.73501	2.61089	2.99998	2.52295	2.59029	2.65573	2.72532
Ccdc88b	0.185182	0.0698344	0.127767	0.142369	0.0522987	0.0782588	-0.127061	0.169062	0.1353	0.124238	0.138833	0.0247398	0.0665596	0.00770129	-0.0116688
Rps5	2.55824	2.66375	2.64788	2.68033	2.54612	2.70666	2.59704	2.61089	2.65573	2.59029	2.59029	2.59029	2.6889	2.6039	2.6039
Psenen	1.72444	1.8185	1.71319	1.78079	1.7359	1.78767	1.73066	1.75845	1.79933	1.69231	1.48794	1.76285	1.70916	1.71218	1.68551
Zmiz2	1.42461	1.46436	1.45555	1.78882	1.8985	1.80644	1.67878	1.65262	1.58515	1.61109	1.67403	1.67119	1.44553	1.50221	1.49504
Rps29	2.50105	2.49576	2.52861	2.4803	2.48539	2.4803	2.4803	2.52295	2.51736	2.44173	2.37793	2.4654	2.46056	2.51736	2.52295
Serp1	1.65813	1.63283	1.70216	1.73066	1.81972	1.64625	1.74976	1.82586	1.77625	1.68262	1.76728	1.66931	1.77852	1.90706	1.85506
Rps14	2.56444	2.63265	2.56444	2.55824	2.55824	2.58367	2.55213	2.65573	2.58367	2.52295	2.4654	2.57715	2.58367	2.55213	2.55824
Rpl5	3.15907	3.15907	3.12651	3.09697	3.04491	3.19537	3.0699	3.15907	3.12651	2.99998	3.0699	3.02168	3.0699	3.09697	3.12651
Grk4	1.41439	0.266841	0.724491	1.65537	1.15449	1.20214	1.10329	1.5462	1.45825	1.40556	1.52645	1.11018	1.27237	0.703114	0.818794
AU040320	0.58699	0.502779	0.64081	0.748055	0.491688	0.612129	0.751146	0.343384	0.583943	0.525418	0.475163	0.498282	0.360017	0.731182	0.711806
Actg1	2.68033	2.73501	2.70666	2.76575	2.7878	2.7878	2.67195	2.72532	2.64019	2.92498	3.02168	2.8779	2.94223	2.89289	2.94223
Rpl4	2.79935	2.70666	2.77661	2.72532	2.79935	2.71587	2.77661	2.69767	2.66375	2.77661	2.81129	2.7878	2.77661	2.73501	2.75521
Rplp1	2.96041	3.02168	2.97961	2.92498	2.86353	3.0699	2.92498	2.94223	3.0699	2.90856	2.8779	2.86353	2.90856	2.99998	2.89289
Nop56	1.64175	1.5762	1.5959	1.78193	2.09449	1.6807	1.97455	1.80763	1.84472	1.85116	2.06606	1.7338	1.78652	1.64445	1.79697
B2m	2.67195	2.65573	2.69767	2.82364	2.8779	2.84972	2.83644	2.83644	2.82364	2.7878	2.86353	2.79935	2.68033	2.64788	2.61089
Kif5b	1.05769	0.971404	0.9525	0.922085	0.975151	0.847856	0.824354	0.788177	0.887644	1.01693	1.10458	1.17705	1.08126	0.175931	0.0504293
Rps6	3.19537	3.19537	3.19537	3.19537	3.12651	3.23644	3.12651	3.23644	3.23644	3.19537	3.15907	3.19537	3.23644	3.19537	3.19537
H2-Ke2	0.688546	0.742202	0.676469	0.80323	1.01068	0.821735	0.941537	0.772671	0.921728	0.754244	0.889375	0.670029	0.530784	0.656941	0.819447
Cd8a	2.1892	2.22105	2.21018	2.04483	2.13601	2.06803	2.01197	1.9521	2.00148	2.17408	2.17906	2.18665	2.06409	2.02268	2.05629
Iqgap2	0.812935	0.728745	0.594213	0.199684	-0.200636	0.527563	0.0406176	0.253082	0.0754501	0.450744	0.210647	0.6921	0.538592	0.522474	0.321433
Ier3ip1	1.25321	1.17518	1.2305	1.18974	1.125	1.19069	1.24658	1.19069	1.19974	1.02439	0.951032	1.13516	0.993334	1.00952	1.02715
Bap1	0.800655	0.851204	0.787541	0.751765	0.913196	0.795201	0.866049	1.00641	0.948101	0.826979	0.836213	0.767648	0.800012	0.680287	0.885915
Smc3	1.35534	1.21522	1.34201	1.39684	1.03191	1.14995	1.43238	1.33175	1.43958	1.57782	1.64265	1.5168	1.60768	1.33345	1.46504
Bzw2	0.989138	1.04592	0.974776	1.01029	1.2211	0.771414	1.01732	0.879713	1.0068	0.970656	1.2931	0.913196	0.794881	0.769843	0.812285
Hnrnph1	1.62667	1.4542	1.66369	1.69426	1.66276	1.54929	1.64807	1.61024	1.66931	1.77738	1.77852	1.73171	1.69721	1.71522	1.78079
Rpl11	2.42816	2.46056	2.41936	2.45104	2.41936	2.44173	2.42374	2.42374	2.44173	2.4654	2.44173	2.42816	2.43716	2.44636	2.4654
Gsk3a	1.86692	1.77287	1.80169	1.76065	1.65354	1.82586	1.83458	1.56817	1.53701	1.72341	1.6171	1.75084	1.72341	1.78193	1.71319
Gpatch2	-0.086923	-0.213989	-0.160782	-0.372495	-0.0670274	-0.521137	-0.0595445	-0.424548	-0.894238	-0.352806	-0.367747	-0.193735	-0.0240394	-0.616921	-0.562763
H3f3a	2.07602	2.10081	2.08825	2.08414	2.01021	2.14524	2.06606	2.2022	2.06803	2.13146	1.97128	2.2735	2.09449	2.09659	2.07002
Nprl3	-0.654626	-0.329307	-0.703413	-0.627683	-0.589764	-0.47203	-0.216377	-0.445584	-0.735763	-0.652604	-0.333992	-0.577865	-0.724794	-0.741588	-0.558666
Rpl38	2.44173	2.39813	2.43716	2.41936	2.40649	2.4654	2.44173	2.43716	2.49054	2.38994	2.35866	2.37401	2.45104	2.55824	2.53436
Rabac1	1.75084	1.79114	1.75845	1.84217	1.5762	1.90419	1.69525	1.84987	1.79463	1.64988	1.28081	1.8185	1.68647	1.69036	1.73485
Rn45s	2.35866	2.76575	2.52295	3.0699	3.09697	2.6889	2.72532	3.0699	2.89289	3.23644	2.41074	3.49986	2.61089	2.25532	2.1406
Pdcd4	1.66931	1.55945	1.64807	1.3919	0.979667	1.39314	1.31273	1.5934	1.4409	1.27133	0.681759	1.31052	1.65354	1.50947	1.38396
Rpl23	3.02168	3.04491	2.99998	2.99998	2.96041	3.15907	2.97961	3.02168	3.02168	2.96041	2.89289	2.96041	2.97961	3.04491	3.04491
Actr3	1.96481	1.99291	1.99121	1.9397	1.86294	1.9261	1.86294	1.94277	1.89008	1.96642	1.91576	1.97619	1.98281	1.9261	1.94897
Rpl21	2.82364	2.77661	2.75521	2.6889	2.72532	2.69767	2.75521	2.6889	2.75521	2.73501	2.64788	2.74497	2.75521	2.77661	2.7878
Slc25a20	0.302812	0.630243	0.333498	0.0228723	0.19897	0.372245	0.405724	0.240331	0.470987	0.113662	0.168825	0.373746	0.453588	0.397881	0.411051
Rplp0	2.72532	2.71587	2.73501	2.70666	2.71587	2.79935	2.6889	2.66375	2.74497	2.71587	2.6889	2.72532	2.71587	2.66375	2.6889
Esyt1	1.70615	1.72444	1.6982	1.36416	1.19354	1.43369	1.27816	1.30503	1.26041	1.40744	1.33118	1.46028	1.43827	1.48653	1.60429
Rpl36a	2.17656	2.19957	2.19436	2.09659	1.99804	2.10937	2.09032	1.99632	2.08414	2.03734	1.99461	2.03363	2.08825	2.18158	2.17906
Cd3g	2.30892	2.31911	2.30558	2.17656	2.04295	2.19957	2.21288	2.2583	2.2436	2.17906	2.02449	2.19436	2.23218	2.32603	2.29897
Banf1	2.23218	2.25532	2.25236	2.26736	2.30892	2.29897	2.31911	2.29247	2.30892	2.23786	2.40229	2.23786	2.26432	2.27661	2.30892
Mtr	-0.0086348	0.537513	0.241052	0.2666	0.378505	0.103099	0.194449	0.169298	0.049962	0.45307	0.330046	-0.0396833	0.230734	0.232412	0.288428
U2af2	2.02088	2.13146	2.14758	2.1892	2.1892	2.12029	2.25236	2.1406	2.23501	2.1667	2.2735	2.12921	2.14292	2.16426	2.25532
Eif2s2	1.5102	1.54389	1.52272	1.63549	1.79815	1.56737	1.84729	1.66463	1.74546	1.62143	1.89992	1.62579	1.66556	1.2568	1.2305
Tbc1d10c	1.71421	1.66276	1.72341	1.68551	1.34894	1.77512	1.54006	1.74226	1.67308	1.74332	1.3707	1.83333	1.7923	1.64807	1.78193
Ube2n	1.12588	1.13605	1.0423	1.13872	1.338	1.11712	1.25372	1.19926	1.2216	1.13828	1.44288	1.11105	1.11538	1.27448	1.31218
Rps7	2.97961	3.09697	3.04491	3.02168	2.92498	3.12651	2.96041	3.19537	2.96041	2.94223	2.90856	2.94223	2.96041	2.96041	2.97961
Ucp2	2.37793	2.36627	2.36627	2.27661	2.20485	2.31911	2.31229	2.22937	2.21831	2.23218	2.17408	2.25532	2.36245	2.37793	2.39401
Rpl18a	3.28382	3.33996	3.28382	3.28382	3.28382	3.33996	3.28382	3.33996	3.33996	3.28382	3.19537	3.23644	3.28382	3.33996	3.33996
Actb	3.23644	3.23644	3.23644	2.97961	3.0699	3.02168	3.04491	3.12651	3.09697	3.02168	3.23644	3.0699	3.19537	2.90856	2.76575
Btg2	1.30668	1.44222	1.51533	1.23499	0.937184	1.23549	1.28453	1.27922	1.16777	1.27816	0.824682	1.40933	1.54312	1.41948	1.31273
Zfp953	-0.705506	-1.2527	-1.80883	-0.526222	-1.01497	-0.608474	-0.775821	-1.00332	-0.398892	-0.515798	-0.833568	-0.496434	-0.352061	-0.505429	-0.294272
mtNd2	3.04491	2.8779	3.02168	3.12651	3.15907	2.92498	3.15907	2.92498	2.97961	3.12651	3.09697	3.04491	3.09697	3.02168	3.09697
mtNd5	2.6889	2.50105	2.79935	2.86353	2.73501	2.57074	2.82364	2.63265	2.92498	2.89289	2.75521	3.15907	3.04491	2.49054	2.45104
Rpl10	2.59029	2.618	2.61089	2.58367	2.6039	2.59029	2.57074	2.56444	2.5402	2.62525	2.74497	2.58367	2.59704	2.62525	2.63265
Hnrnph2	0.826651	0.621161	0.886261	0.89598	0.975527	0.746821	0.814885	1.02597	0.78468	0.675882	0.807426	0.774245	0.777714	0.86232	0.952867
Txnip	2.04483	2.1137	2.10721	2.1225	1.87498	2.11808	1.98448	2.12473	2.05244	2.09032	1.74439	2.17656	2.07002	2.06213	2.04862
Slc25a5	2.02449	2.00322	1.97291	2.02813	2.17906	1.99804	2.17408	2.06409	2.02813	2.09869	2.19696	1.96642	2.06018	2.06606	2.16184
Shmt2	1.78537	1.95683	1.8696	2.02449	2.22105	1.88731	2.1716	1.94432	2.09869	1.9187	2.23501	1.79347	1.92017	1.94586	2.06803
Rsrc2	1.28987	1.07833	1.13383	1.25526	1.26924	1.19258	1.04754	1.25886	1.26403	1.31439	1.03629	1.32723	1.15904	1.13783	1.15131
Il16	1.08042	1.11712	1.07251	1.22852	0.988377	1.22653	1.08587	1.06589	0.973276	1.28346	0.800655	1.29202	1.33401	1.27342	1.17891
Hpcal1	1.93665	1.93665	1.93513	1.846	1.57378	1.84345	1.67498	1.70018	1.64625	1.89992	1.66463	1.9143	1.82834	1.79815	1.82834
Rps15	2.51736	2.47031	2.4654	2.44636	2.42374	2.41936	2.47031	2.43264	2.44636	2.41936	2.39401	2.42374	2.42374	2.51185	2.47031
mtNd3	2.84972	2.86353	2.94223	2.94223	2.94223	2.90856	2.94223	2.90856	2.94223	2.8779	2.94223	2.76575	2.86353	3.15907	3.15907
Ash2l	0.680582	0.678817	0.625412	0.816838	0.899122	0.828952	0.740052	0.819774	0.845852	0.623993	0.754244	0.543725	0.50941	0.669736	0.740052
Rpl17	2.69767	2.68033	2.66375	2.64019	2.618	2.62525	2.6039	2.59029	2.59704	2.63265	2.52295	2.63265	2.618	2.59704	2.59704
Csnk1g1	0.484065	0.284537	0.670029	0.810988	0.823371	0.716021	0.553763	0.825666	0.494323	0.654048	0.57566	0.785951	0.564404	0.647991	0.539132
Rpl27	2.41936	2.45104	2.44636	2.47527	2.44636	2.46056	2.46056	2.4803	2.47527	2.45104	2.47527	2.43716	2.45577	2.43264	2.44173
mtCytb	3.9079	3.49986	3.63378	3.9079	3.9079	3.63378	3.9079	3.63378	3.63378	3.63378	3.9079	3.63378	3.63378	3.9079	3.9079
Ptbp3	1.57944	1.49007	1.53854	1.51166	1.39746	1.3707	1.5634	1.48865	1.52795	1.4569	1.40681	1.5102	1.54697	1.353	1.33743
Sf3b1	2.10937	2.01374	2.04483	2.06018	1.98784	2.07002	2.07804	2.16184	2.04483	2.08619	1.85767	2.05823	2.04483	1.84217	1.86162
Atp5a1	2.01552	2.02268	2.01374	2.02268	2.07201	1.93361	1.98952	1.95367	2.05053	2.06018	2.10507	2.00495	2.0067	2.10937	2.12696
mtCo1	3.33996	3.28382	3.33996	3.33996	3.33996	3.28382	3.33996	3.28382	3.28382	3.33996	3.33996	3.28382	3.33996	3.40913	3.40913
Rpl7	2.64788	2.64788	2.618	2.63265	2.68033	2.68033	2.64019	2.62525	2.63265	2.69767	2.72532	2.64019	2.69767	2.74497	2.70666
mtAtp6	3.63378	3.63378	3.49986	3.49986	3.63378	3.49986	3.40913	3.40913	3.40913	3.40913	3.40913	3.40913	3.49986	3.63378	3.63378
Ndufb4	1.24658	1.29958	1.22209	1.35417	1.49504	1.22505	1.29904	1.20166	1.36832	1.06837	1.24913	1.14725	1.10458	1.26299	1.43173
Ncapd2	0.582283	0.846186	0.86945	0.736375	0.378756	0.767648	0.805488	0.912134	0.574008	1.22505	1.28613	1.05892	0.747746	0.7733	0.977407
mtNd1	3.12651	2.99998	3.15907	3.15907	3.23644	2.99998	3.19537	3.09697	3.19537	3.09697	3.28382	2.99998	3.12651	3.28382	3.28382
Calr	1.93059	1.87906	1.93361	2.01197	2.08825	2.02631	1.98281	1.94742	1.9521	1.92909	2.03363	1.90134	1.81607	1.96642	1.96803
Nagk	0.208739	0.113897	0.104976	0.232412	-0.108731	0.171193	0.24586	0.161491	0.381013	-0.0703023	0.0887972	0.0558044	0.0338451	0.349083	0.333005
Arpc3	1.53096	1.52795	1.5827	1.51901	1.3713	1.64807	1.52347	1.68454	1.67974	1.57944	1.36416	1.53777	1.52571	1.59841	1.58926
Zfp828	0.311619	0.217572	-0.0834097	0.323646	0.4676	0.552675	0.317013	0.546433	0.475685	0.164802	0.696852	0.268777	0.456694	0.183283	0.425825
Psap	1.54159	1.49362	1.65537	1.28987	1.03072	1.3501	1.16133	1.13161	1.11278	1.27448	0.92853	1.31273	1.3707	1.31994	1.30722
Ube2j2	0.331525	0.253082	0.473335	0.263941	0.512335	0.582836	0.38654	0.27871	0.494587	0.314315	0.438379	0.326598	0.357031	0.427103	0.39965
mtCo3	2.8779	2.81129	2.84972	2.83644	2.74497	2.82364	2.86353	2.81129	2.7878	2.82364	2.76575	2.67195	2.84972	2.82364	2.84972
Dgka	2.32256	2.31229	2.31911	2.35491	2.19177	2.34751	2.28288	2.34023	2.28605	2.36627	2.16914	2.40229	2.3859	2.31229	2.30227
Rpl27a	2.74497	2.75521	2.72532	2.67195	2.65573	2.73501	2.66375	2.73501	2.67195	2.67195	2.65573	2.6889	2.67195	2.76575	2.71587
Ube2r2	1.67592	1.55318	1.66463	1.56737	1.41059	1.69036	1.62842	1.63995	1.54697	1.51386	1.42076	1.54775	1.63018	1.17798	1.03112
Psmd4	0.97929	1.02715	1.08293	0.954706	1.04794	0.976278	0.969535	1.07375	0.981932	0.795521	0.922799	0.899122	0.880744	0.851204	0.807426
Nme2	2.28288	2.27042	2.2735	2.28605	2.33664	2.2436	2.27661	2.29571	2.2735	2.30558	2.3859	2.23501	2.26736	2.34751	2.35491
Naa60	1.46846	1.36594	1.39684	1.40744	1.25989	1.50801	1.34144	1.2824	1.36594	1.19735	1.22852	1.4442	1.3618	1.49077	1.39622
Rpl18	2.57715	2.50641	2.50105	2.48539	2.52861	2.51736	2.5402	2.49054	2.51185	2.4803	2.49054	2.48539	2.50641	2.56444	2.55213
Vps13a	0.42021	0.42072	0.600909	0.543725	0.147321	0.494587	0.389811	-0.0170368	0.563583	0.847856	0.522206	0.800012	0.637089	0.373496	0.465778
Set	2.27042	2.28925	2.24942	2.30892	2.5402	2.2735	2.35866	2.32603	2.35866	2.36245	2.6039	2.31229	2.31911	2.23501	2.19957
Stt3a	0.415881	0.457471	0.670321	0.355787	0.808397	0.524079	0.611003	0.540751	0.635946	0.527026	0.666236	0.464478	0.398892	0.800334	0.80872
Phf14	0.639951	0.423782	0.629674	0.434272	0.561123	0.452295	0.423271	0.469162	0.300614	0.649431	0.469423	0.562216	0.429405	0.464738	0.193735
Cdkn1b	1.80883	1.70615	1.78652	1.94586	1.58025	1.92313	1.81003	1.98448	1.83458	1.8185	1.53777	1.97455	1.9143	1.91723	1.80525
Tmem167	1.29041	1.29202	1.26715	1.38092	1.4363	1.2824	1.42978	1.21376	1.32892	1.40368	1.47744	1.41312	1.46641	1.53247	1.48936
Rpl6	2.73501	2.72532	2.65573	2.64788	2.76575	2.64788	2.68033	2.70666	2.6039	2.72532	2.7878	2.75521	2.65573	2.6889	2.67195
Cnppd1	1.78998	1.79347	1.82463	1.92017	1.52124	1.94277	1.69623	1.9397	1.88869	1.4087	1.63549	1.89148	1.82094	1.90277	1.82586
Arid4a	0.511271	0.668277	0.583666	0.803553	0.431197	0.748364	0.693287	0.844518	0.842187	0.850534	0.649431	1.20503	1.13294	-0.0364138	-0.215899
Rpl39	2.7878	2.79935	2.82364	2.74497	2.69767	2.76575	2.70666	2.82364	2.71587	2.65573	2.61089	2.68033	2.66375	2.86353	2.77661
Trpc4ap	1.59673	1.46572	1.60008	1.62404	1.24557	1.74868	1.47397	1.51386	1.42784	1.51533	1.54389	1.72444	1.52198	1.63906	1.4087
Eif2b2	0.423271	0.49617	0.789133	0.5198	0.356782	0.6581	0.317259	0.325122	0.273376	0.709103	0.487478	0.381766	0.404457	0.482229	0.691211
Fam46a	0.830598	0.763581	0.61016	0.464218	0.00466742	0.427103	-0.147321	0.104272	-0.0443549	0.606229	0.266841	0.732097	0.704908	0.0688987	-0.0864545
Napa	1.44619	1.49219	1.25526	1.34431	1.48442	1.47397	1.54929	1.39375	1.54543	1.30558	1.36298	1.35651	1.38153	1.52496	1.51093
Sri	1.96965	1.88042	1.87634	1.90563	1.82958	2.0392	1.93361	1.96642	1.87906	1.70916	1.80169	1.88317	1.97949	1.86426	1.66276
Prkd2	1.11321	1.1595	1.09475	1.14051	0.980799	1.27237	1.00758	1.14905	0.975903	1.233	0.82501	1.24456	1.18832	1.11799	0.976278
Dnajb6	1.19021	1.16225	1.2162	1.26819	1.30013	1.30887	1.25168	1.30449	1.18643	1.25783	1.18126	1.20842	1.17798	1.21133	1.15676
Hspa8	2.24072	2.2583	2.29247	2.32603	2.43264	2.30558	2.37012	2.32954	2.37793	2.37012	2.58367	2.31569	2.30558	2.33664	2.35866
Gnas	2.35491	2.33664	2.34023	2.29247	2.29247	2.30227	2.29897	2.31911	2.29571	2.26736	2.2022	2.29247	2.29571	2.27042	2.31229
Lef1	2.13373	2.12473	2.13146	2.18665	1.99976	2.22937	2.10507	2.16914	2.12473	2.1716	1.85245	2.2436	2.1225	2.1716	2.05244
Btf3	2.10721	2.19177	2.17656	2.23786	2.23218	2.1892	2.21831	2.1716	2.22105	2.2436	2.19177	2.23218	2.15465	2.2465	2.21831
Sell	2.29897	2.30227	2.31569	2.37401	2.28605	2.39813	2.33664	2.37401	2.35491	2.40229	2.2613	2.43264	2.36627	2.35119	2.31911
Fam78a	1.41821	1.42849	1.35886	1.34952	0.927812	1.38517	1.12984	1.35886	1.05362	1.53322	0.945544	1.55945	1.38639	1.53549	1.36298
Smap2	2.08414	1.99121	1.98952	2.19177	1.9632	2.24942	2.09659	2.22658	2.05436	2.1892	1.92759	2.24072	2.2022	2.23218	2.12029
Akt2	1.25577	1.24862	1.11799	1.22752	1.19735	1.21327	1.39068	1.47397	1.33288	1.16592	1.13339	1.19496	1.30449	1.41693	1.29904
Rps19	2.40229	2.38994	2.39401	2.38994	2.38994	2.39401	2.39813	2.27973	2.41503	2.34751	2.29897	2.35491	2.34751	2.3819	2.36627
Ndufab1	1.2568	1.3261	1.25834	1.32498	1.67403	1.2708	1.41375	1.29471	1.35827	1.44553	1.774	1.28346	1.1836	1.32666	1.46641
Arl6ip4	0.615228	0.713912	0.563857	0.730267	0.70401	0.614664	0.681464	0.674124	0.745588	0.810988	0.87731	0.623426	0.645689	0.685887	0.705806
Rab12	0.257422	-0.21375	0.204686	0.549958	0.114837	0.461621	0.241773	0.0345456	0.331772	0.333252	0.193022	0.305256	0.155347	0.134358	0.220679
Ddx5	2.15704	2.10721	2.17906	2.22658	2.21018	2.23501	2.22658	2.21831	2.22381	2.18158	2.07002	2.22937	2.17408	2.10721	2.07804
Bud31	-0.0583757	-0.0357132	0.152513	0.0457565	-0.0632855	0.0401504	0.122827	0.0829414	0.0920778	-0.280894	0.249951	-0.0473919	0.0291754	0.169772	0.24586
H2-D1	2.23501	2.26736	2.28288	2.29571	2.27973	2.30892	2.25532	2.28605	2.2613	2.22937	2.1383	2.27973	2.19436	2.12473	2.13146
Cox8a	2.17408	2.2022	2.20751	2.13373	2.17408	2.15943	2.14292	2.11589	2.1667	2.21288	2.22381	2.15943	2.19957	2.22105	2.22658
Vps28	1.42719	1.47883	1.41059	1.47744	1.50511	1.60429	1.39746	1.37489	1.39006	1.48372	1.17008	1.46846	1.42978	1.4409	1.47605
Tpt1	2.90856	2.94223	2.90856	2.8779	2.83644	2.96041	2.8779	2.89289	2.86353	2.83644	2.73501	2.90856	2.89289	2.8779	2.8779
Fam189b	1.753	1.81607	1.79463	1.66556	1.29742	1.63906	1.36416	1.57378	1.43761	1.89428	1.31939	1.87363	1.7193	1.61109	1.61883
Nub1	1.01575	0.892847	0.914613	1.06055	1.02163	1.11582	1.06548	1.1554	1.1365	1.11321	0.86945	1.00255	0.918876	0.952867	0.920657
Cfl1	2.70666	2.52295	2.59029	2.39813	2.49054	2.43716	2.51185	2.47527	2.42816	2.43264	2.57715	2.39813	2.52861	2.72532	2.65573
Rps13	2.92498	2.96041	2.8779	2.89289	2.90856	2.94223	2.90856	2.8779	2.84972	2.84972	2.92498	2.84972	2.92498	2.97961	2.96041
Zfp386	1.6982	1.56897	1.82586	1.95367	1.66743	1.98616	1.78998	1.97949	1.90419	1.99461	1.65721	2.04107	1.94897	1.86294	1.81123
Pfn1	2.52861	2.57715	2.49576	2.44173	2.50105	2.42374	2.47527	2.44636	2.4654	2.51185	2.59704	2.50641	2.47031	2.75521	2.74497
Tomm70a	0.760773	0.931047	0.939721	0.993716	1.30176	1.01575	1.12149	1.07583	1.15722	0.901923	1.24456	0.85221	0.98231	0.959133	1.0528
Wdfy1	0.0569731	-0.42021	-0.603987	0.0941872	0.152749	0.276042	0.170246	0.207785	0.438122	-0.107557	-0.203733	0.168588	-0.0273077	-0.0361803	-0.040384
Eif1	2.31911	2.32954	2.35866	2.32954	2.37012	2.33664	2.37401	2.34385	2.32954	2.32954	2.33307	2.32954	2.34023	2.35491	2.37012
Fkbp8	1.38823	1.38396	1.46709	1.32106	1.30394	1.38335	1.4087	1.30832	1.13339	1.24506	1.24709	1.35592	1.35068	1.30613	1.3785
Rps3	2.35119	2.35119	2.37012	2.35119	2.30227	2.32954	2.35119	2.35866	2.33664	2.33664	2.29571	2.32603	2.33307	2.36627	2.35119
Trmt112	1.78308	1.83836	1.84987	1.78422	1.7476	1.78308	1.72238	1.79463	1.80406	1.83083	1.84217	1.8234	1.85767	1.89992	1.9085
Kcnn4	1.11887	1.00525	1.09051	0.962465	0.856581	0.986857	1.10501	1.15813	1.16041	1.0335	0.924944	1.06219	1.09433	1.34259	1.30176
Rpsa	3.09697	3.12651	3.09697	3.04491	3.02168	3.09697	3.02168	2.97961	2.90856	3.04491	3.04491	2.97961	3.02168	3.12651	3.0699
Rps27a	2.55213	2.58367	2.57715	2.6039	2.64019	2.6039	2.58367	2.77661	2.59029	2.55213	2.57074	2.55824	2.5402	2.50105	2.4803
Polg2	-0.074748	0.173088	0.19112	0.199922	-0.135535	0.0336116	0.0602459	0.317995	0.167642	-0.230494	-0.129885	0.183995	-0.128002	0.165985	-0.00443405
Bach2	0.887298	0.797765	0.610441	1.41693	1.29796	1.3571	1.51386	1.47813	1.5205	1.26611	1.18407	1.38092	1.45085	1.12588	0.921371
Ybx1	2.12029	2.11808	2.14524	2.20751	2.29897	2.13146	2.26736	2.25532	2.27973	2.18665	2.39813	2.20485	2.2465	2.0924	2.15704
Rpl13	2.618	2.59704	2.55824	2.57074	2.57715	2.55824	2.55824	2.54612	2.55824	2.52861	2.48539	2.5402	2.52295	2.52295	2.5402
Ccdc174	0.0464574	0.0558044	0.22331	0.306234	0.109905	-0.0836439	0.127296	0.253323	0.199684	0.335473	0.00303382	0.0312767	0.321188	-0.0471582	0.0728759
Tgoln1	1.6223	1.48022	1.47883	1.36772	1.35651	1.50077	1.32723	1.33005	1.46028	1.47121	1.16133	1.49362	1.45555	1.34086	1.34259
Jund	2.19177	2.06606	2.23786	2.01909	1.81003	2.04107	1.97949	1.9321	1.96642	1.93361	1.9632	2.0821	2.08006	2.11153	2.1137
Tspyl3	0.978159	1.338	1.16592	0.864014	0.874228	1.13339	0.974776	0.981176	1.06137	1.15449	1.01224	1.08756	1.21718	1.0419	1.05565
E2f4	1.32218	1.44354	1.44752	1.66649	1.36003	1.54159	1.48794	1.56977	1.55552	1.4409	1.66556	1.41629	1.52347	1.49362	1.54775
Cotl1	1.89288	1.92759	1.85898	1.48724	1.44553	1.5762	1.64085	1.6293	1.59257	1.70018	1.63906	1.75955	1.77965	1.9085	1.92017
Mtif2	0.340662	0.191596	0.28308	0.287212	0.44378	0.382017	0.280894	0.246341	-0.09958	0.516064	0.300125	0.415881	0.390818	-0.0359467	-0.514465
Asxl1	0.881432	0.810015	0.567143	1.0431	0.928889	0.94737	1.05647	0.877653	0.978536	0.767648	0.66013	0.938633	0.803875	1.04471	0.873544
Phf2	1.00101	1.07251	1.0884	0.968789	0.959133	0.927812	0.923156	1.0331	1.00332	1.05524	0.881088	0.734845	1.06096	1.07541	0.996396
Rab24	0.375749	0.262491	0.21566	0.0944216	0.23937	0.326845	0.052065	0.0480928	0.241292	0.188269	0.171666	0.255251	0.177827	0.166222	0.172851
B4galnt1	2.30558	2.27661	2.29571	2.36245	2.32954	2.37793	2.41074	2.3819	2.40229	2.31569	2.2583	2.33307	2.37793	2.40229	2.40229
Psmb4	1.74332	1.76506	1.72032	1.79697	1.92759	1.72341	1.83963	1.63638	1.85767	1.76506	1.89568	1.79815	1.68841	1.77625	1.84217
Satb1	2.02996	2.01197	1.92165	2.16184	2.15465	2.1406	2.03179	2.05436	2.04295	2.04672	1.8985	2.10721	1.96642	1.79463	1.72754
Psme3	1.54236	1.66556	1.56024	1.7338	1.8271	1.70315	1.89568	1.81244	2.01197	1.64175	2.0924	1.63906	1.65906	1.80644	1.95053
Rpl3	2.39813	2.39401	2.3819	2.3859	2.40229	2.37401	2.3859	2.38994	2.35119	2.42816	2.41503	2.44173	2.38994	2.44173	2.43716
Cd52	2.53436	2.51736	2.49054	2.47031	2.39401	2.44636	2.36245	2.47031	2.3859	2.59704	2.47031	2.64788	2.41074	2.43716	2.48539
Dynlrb1	1.99632	2.01909	2.0173	1.90706	2.01552	1.94124	1.99121	1.96803	1.85375	2.02631	1.92461	1.91285	1.98784	2.0392	2.06213
Ran	1.70216	1.74868	1.73907	1.89992	2.12696	1.78998	2.03734	1.85636	1.94897	1.9261	2.18411	1.77965	1.9397	1.84858	2.0067
Klf3	1.65354	1.65629	1.69426	1.49148	1.1468	1.39068	1.42719	1.38945	1.08377	1.49219	0.755795	1.57297	1.53777	0.8201	0.756727
Cst3	1.50947	1.44024	1.72444	1.40493	1.1869	1.44354	0.996013	1.08714	0.945909	1.19926	1.02834	1.0884	0.886606	1.02045	1.08545
Cux1	0.896329	0.782142	0.647415	0.432478	0.447646	0.577313	0.721157	0.766709	0.532666	0.455399	0.58699	0.518198	0.380511	0.772671	0.438636
Fth1	2.13601	2.14292	2.17408	2.21288	2.1383	2.2613	2.11589	2.13601	2.1406	2.1383	1.97455	2.19177	2.12473	2.14992	2.14524
Arpc5	2.21831	2.18158	2.19177	2.21018	2.13373	2.19696	2.09449	2.24072	2.1383	2.19177	2.05629	2.17408	2.22937	2.16914	2.16426
Dcaf13	0.508613	0.723884	0.709403	0.914259	1.12808	0.787222	0.99028	0.889722	0.991043	0.862659	1.07875	0.84886	0.850534	0.817164	0.854898
Pitpnc1	1.7923	1.72135	1.73801	1.75955	1.53777	1.79463	1.84987	1.77287	1.7958	1.84472	1.51239	1.90995	1.92313	1.8271	1.69328
Cnot7	0.251877	-0.0649225	0.146141	0.317749	0.257181	0.115306	0.342641	0.0483264	0.167878	0.23937	0.348587	0.157237	0.090906	0.0782588	0.116716
Hnrnpm	1.60176	1.45825	1.49219	1.67688	1.8185	1.60939	1.65721	1.73907	1.69623	1.65171	1.84729	1.64625	1.72651	1.7338	1.81003
Arhgdib	2.29247	2.32603	2.26432	2.17408	2.10721	2.20751	2.13601	2.19696	2.07201	2.25532	2.0392	2.27042	2.27042	2.20485	2.18158
Eef1b2	2.75521	2.7878	2.74497	2.75521	2.66375	2.67195	2.69767	2.6039	2.64788	2.70666	2.70666	2.70666	2.70666	2.70666	2.73501
Pdcd6ip	1.19544	0.999468	1.12896	1.15267	1.18926	1.18549	1.08925	1.16592	1.20842	1.08587	0.928889	1.14455	1.08335	0.935737	0.959133
Wbscr22	0.521671	0.583113	0.56413	0.70162	0.792323	0.605388	0.824682	0.80775	0.8804	0.596442	0.676762	0.448162	0.444811	0.609879	0.699234
Tuba1b	1.93361	2.06018	2.0821	2.09869	2.1137	2.05436	2.15465	2.01552	2.21558	2.13373	2.32954	1.92017	2.03548	2.21558	2.2465
Ostf1	1.5524	1.60345	1.55085	1.64265	1.56261	1.6508	1.37549	1.46915	1.3713	1.60684	1.33175	1.5762	1.42397	1.46096	1.42461
Slc25a1	0.688842	0.951399	0.894238	1.04673	1.34144	0.990662	1.20551	0.646264	0.847856	0.67823	0.94445	0.818794	0.842187	0.943721	1.00371
Rpl9	2.37401	2.37401	2.37401	2.36627	2.32603	2.35866	2.36627	2.35491	2.39401	2.35119	2.31229	2.34751	2.33664	2.39401	2.38994
mtNd4	3.0699	2.90856	3.0699	3.23644	3.19537	2.97961	3.23644	2.99998	3.15907	3.15907	3.12651	3.12651	3.15907	3.23644	3.23644
Rps26	1.85898	1.83458	1.83208	1.69328	1.69426	1.71828	1.6807	1.75192	1.66556	1.70715	1.64988	1.68744	1.63549	1.77063	1.79815
Sh2d3c	1.63549	1.64265	1.52421	1.68454	1.15131	1.66837	1.68358	1.7923	1.50874	1.6346	1.39068	1.76617	1.83333	1.80763	1.71421
Rrm2	0.979667	1.05118	1.01967	0.426847	0.765144	0.807103	0.321433	0.729049	0.584219	1.9143	2.1667	1.24913	1.21133	1.53398	1.56181
Gbp8	1.09475	0.821407	1.03949	1.30449	1.31218	1.10587	1.56498	1.48442	1.75192	1.40056	1.39932	1.25321	1.21767	1.12324	1.05321
Bysl	0.217811	0.0315102	-0.497754	0.0567394	0.532397	-0.172614	0.0644547	-0.174983	0.115306	-0.23673	0.661872	0.0560381	0.0962971	0.122357	0.319468
Gimap4	1.98115	1.98616	1.98115	2.15465	2.08414	2.09659	2.21558	2.17656	2.21288	2.14524	2.13601	2.22105	2.1716	2.1137	2.13373
Srgn	2.64019	2.55824	2.67195	2.79935	2.89289	2.83644	3.09697	3.04491	3.04491	2.6889	2.69767	2.618	2.82364	2.83644	2.86353
Plac8	1.92461	1.99804	1.9632	1.66837	1.86559	1.84472	1.50294	1.44222	1.50656	1.54852	1.77063	1.60261	1.26819	1.38335	1.31107
Celf2	1.96642	1.84217	1.9085	1.92909	1.62404	1.85636	1.83208	1.97784	1.89709	1.99121	1.86559	1.99291	2.06606	1.9616	1.70916
Mrps34	0.56331	0.763894	0.587822	0.485639	0.550773	0.64167	0.439664	0.384026	0.66071	0.589209	0.638519	0.425569	0.246581	0.246581	0.291105
Lcn4	0.859616	0.96618	1.05402	0.611003	0.19017	0.653181	0.647703	0.762644	0.670905	0.302812	-0.530515	0.40471	0.811636	0.898423	1.01536
Mtpn	1.37911	1.275	1.39437	1.31494	1.31716	1.28773	1.39314	1.23901	1.20938	1.2385	1.37609	1.29796	1.36535	1.10158	1.20407
Rpl10a	2.5402	2.55213	2.51736	2.50641	2.49576	2.49576	2.49576	2.53436	2.49576	2.46056	2.55824	2.51185	2.54612	2.54612	2.49576
Rpl29	2.05823	2.09032	2.07602	2.03548	2.07804	2.1137	2.06409	2.02268	2.06409	2.0821	1.97949	2.1225	2.05436	2.09869	2.08414
Csnk1d	1.27816	1.2888	1.33629	1.47813	1.25372	1.42269	1.48724	1.51459	1.44222	1.31549	1.22901	1.36298	1.43761	1.24913	1.35592
Bri3	0.858941	1.02993	0.805488	1.11451	1.0411	1.23951	1.20022	1.24811	1.24811	0.985718	0.831587	1.11061	1.20696	1.25731	1.2216
Rps18	2.57074	2.59029	2.6039	2.53436	2.50641	2.50105	2.52295	2.55213	2.53436	2.5402	2.50105	2.53436	2.51185	2.58367	2.57715
Serf2	2.21018	2.28605	2.2436	2.18411	2.2022	2.1716	2.15943	2.20751	2.23786	2.21831	2.1225	2.19696	2.18158	2.22381	2.26432
Srsf2	2.20485	2.21831	2.28925	2.31229	2.28288	2.31229	2.32954	2.30558	2.32603	2.29247	2.42816	2.28288	2.30892	2.22937	2.27973
Rpl41	2.51185	2.52861	2.5402	2.51736	2.56444	2.5402	2.51736	2.71587	2.54612	2.56444	2.618	2.55213	2.57074	2.618	2.66375
mt-Rnr1	2.47031	2.5402	2.62525	2.55213	2.58367	2.59704	2.53436	2.57715	2.55213	2.74497	2.49576	3.09697	2.81129	1.99976	1.9521
Ikbke	1.1468	1.12018	1.2375	1.51533	1.27553	1.38396	1.26871	1.29958	1.236	1.14096	0.795841	1.27237	1.05199	1.09901	1.0939
Akap11	-0.241532	-0.147321	-0.586158	0.115306	0.0184373	-0.357031	-0.0429533	0.0347792	-0.462659	-0.0275412	0.114367	0.0490274	0.0911404	0.0600121	-0.0707702
Tubb5	2.45104	2.40649	2.41503	2.37012	2.34385	2.40229	2.3819	2.40649	2.38994	2.45577	2.55213	2.41936	2.43264	2.41074	2.43264
Pum2	1.68551	1.66931	1.66276	1.83083	1.63549	1.75518	1.82834	1.83458	1.87094	1.73696	1.67783	1.77625	1.80644	1.61195	1.64988
Zfp787	0.00653441	0.0147028	-0.0731099	0.0630517	0.209216	0.121652	0.155583	-0.0168034	0.0572069	-0.170956	-0.0434205	0.116011	0.0417854	0.447646	0.144019
Ube2l3	1.78193	1.8371	1.88042	1.87094	1.91576	1.90277	1.84472	1.86294	1.95367	2.02813	2.0067	1.86426	1.88731	1.9187	1.9261
Klf13	1.97128	2.05244	2.00495	1.98281	1.78537	2.05823	1.92461	1.93817	1.9321	2.06606	1.78308	2.11808	1.94586	1.55788	1.23901
Smg9	0.214466	0.339178	0.152749	0.0607135	-0.0114354	0.152041	0.0161032	0.399144	0.0820047	0.202303	-0.0553369	0.193973	-0.0023337	0.136713	-0.0163366
Ube2d3	1.73171	1.73275	1.71117	1.75845	1.82463	1.77175	1.73171	1.73485	1.67403	1.78079	1.8371	1.80169	1.70415	1.80525	1.79114
Rps16	2.86353	2.89289	2.86353	2.84972	2.81129	2.86353	2.84972	2.84972	2.81129	2.81129	2.77661	2.83644	2.79935	2.81129	2.81129
Zyx	1.89148	1.86559	1.80883	1.71016	1.48162	1.77852	1.69231	1.86162	1.73696	1.71522	1.37309	1.69525	1.95367	1.98952	1.96965
Tram1	2.01909	1.95053	1.95053	1.85767	1.74546	1.90995	1.89008	1.98784	1.92909	1.91723	1.84858	1.93513	2.02996	2.05823	2.0173
Pdlim1	1.54389	1.65906	1.56578	1.42012	1.13739	1.50221	1.41185	1.43043	1.31218	1.3618	1.33005	1.36832	1.4087	1.48724	1.47813
Uqcrh	1.56498	1.68938	1.61797	1.51459	1.36653	1.54389	1.48653	1.52421	1.44752	1.51901	1.44553	1.57217	1.58433	1.67308	1.63372
Rnf166	1.1869	1.24253	1.0427	0.969535	0.748673	1.0626	0.947735	0.942992	0.857591	1.08461	0.675003	1.18219	1.2325	1.05321	1.07917
Pik3r4	-0.074514	0.204209	-0.222832	0.227859	0.11014	0.00023337	-0.0501956	-0.310639	0.0406176	0.0345456	0.114602	0.187557	0.130355	0.0899687	0.0660918
Paics	1.87498	1.89428	1.92461	1.94277	2.04483	1.96803	2.00148	2.06018	1.94742	2.0924	2.18158	1.97784	2.00845	2.02449	2.06409
2310033P09Rik	0.282351	0.645977	0.345612	0.20016	0.404204	0.230973	0.242013	0.563857	0.168115	0.274103	0.33992	0.298661	0.230973	-0.150389	0.00303382
P4hb	1.05524	1.06178	1.1673	1.14185	1.25321	1.1554	1.30285	1.19974	1.26715	1.07417	1.2872	1.02518	1.28187	1.22209	1.284
Rps21	2.37012	2.37012	2.36245	2.32256	2.27042	2.32603	2.32256	2.35119	2.31911	2.29897	2.21018	2.30558	2.31569	2.37012	2.36245
Cpne8	1.44885	1.63549	1.43827	1.73696	1.81607	1.71624	1.80763	1.78422	1.99804	1.53549	1.45488	1.65813	1.70515	1.97455	1.76506
Gltscr2	1.60514	1.65537	1.5287	1.59924	1.43303	1.62842	1.53549	1.53854	1.53247	1.66743	1.29256	1.68358	1.60853	1.67974	1.57297
Il2rg	2.62525	2.64019	2.63265	2.62525	2.70666	2.64019	2.73501	2.57074	2.76575	2.6039	2.68033	2.77661	2.57715	2.4654	2.51185
Zmat2	1.47744	1.41884	1.58351	1.63638	1.62056	1.7684	1.68166	1.47883	1.60429	1.46572	1.45757	1.50077	1.5462	1.47397	1.51901
Zfp106	0.55023	0.424037	0.360764	0.638806	0.844851	0.583113	0.881432	0.525418	0.680582	0.64167	0.714816	0.602307	0.546975	0.571259	0.635375
Pxn	1.15494	1.05037	1.16777	1.17472	1.12368	1.15676	1.15041	0.955074	0.978913	1.00796	0.912134	1.16362	1.18879	1.28559	1.24557
Orc5	0.60063	0.489056	0.752384	0.578416	0.568788	0.390063	0.552131	0.912488	0.444038	0.695663	0.68973	0.630528	0.650296	0.632522	0.742202
Rps4x	2.76575	2.74497	2.71587	2.69767	2.67195	2.65573	2.65573	2.64019	2.6889	2.68033	2.66375	2.61089	2.76575	2.67195	2.68033
Lsp1	2.10507	2.13373	2.16914	2.07201	2.02268	2.1383	2.06803	2.08619	2.10293	2.00845	1.8234	2.03179	2.08619	2.11808	2.06018
1500011B03Rik	0.701322	0.644253	0.517931	0.56413	0.0525324	0.789451	0.661291	0.530515	0.453329	0.522741	0.372245	0.608474	0.535626	0.754864	0.685591
Rpl35a	2.6039	2.61089	2.57074	2.54612	2.51185	2.56444	2.57715	2.50641	2.57074	2.50641	2.51185	2.50105	2.48539	2.53436	2.51736
Ptpn1	1.17054	1.29579	1.18266	1.0524	1.1441	1.09433	1.11887	0.935014	1.22554	1.23549	1.09773	1.2872	1.19258	1.04713	1.17611
Thy1	2.3819	2.37793	2.37793	2.28288	2.24942	2.28605	2.20485	2.24942	2.16184	2.28605	2.2436	2.30892	2.31229	2.30558	2.29247
Spcs2	1.64355	1.70415	1.67119	1.50366	1.65721	1.56419	1.54389	1.58025	1.63906	1.46231	1.56103	1.55552	1.50947	1.65354	1.56498
Dcaf6	-0.772357	-0.662163	-0.998315	-0.484852	-0.770157	-0.595606	-0.534819	-0.633377	-0.684116	-0.95618	-0.991424	-0.514998	-0.762957	-0.627399	-0.778346
Stk24	1.94124	1.97455	1.94586	1.98616	1.75192	1.98448	1.94432	2.01374	1.97291	1.89709	1.84987	2.00148	2.04862	1.97949	1.99804
Psmb3	1.63638	1.71218	1.59257	1.6982	1.85375	1.64897	1.73275	1.69721	1.6508	1.6982	1.83333	1.63018	1.67783	1.7684	1.81972
Rpl37a	2.47527	2.51185	2.81129	2.49054	2.42816	2.48539	2.59029	2.59704	2.79935	3.0699	2.54612	2.66375	2.56444	2.63265	3.02168
Srsf3	1.60008	1.57701	1.63549	1.7684	1.9397	1.69133	1.78537	1.69426	1.69231	1.67213	1.9085	1.58433	1.64355	1.66369	1.78998
Eif1b	0.922442	0.765457	0.733623	0.810015	0.877996	0.840524	0.702815	0.743432	0.846186	0.585327	0.748055	0.750836	0.790089	0.708502	0.783093
Nfkbid	1.19687	0.897724	1.04835	1.52198	1.92017	1.48724	1.774	1.71421	1.70315	1.17286	1.48162	1.16179	1.25168	1.42397	1.56657
Uchl5	0.460842	0.271439	0.417917	0.413592	0.827965	0.410797	0.661582	0.445326	0.628252	0.792642	1.15403	0.583113	0.653759	0.4783	0.674709
Dlgap4	0.629959	0.789133	0.724794	0.784045	0.592822	0.644827	0.515798	0.620029	0.793601	0.396366	0.074514	0.485639	0.533204	0.514732	0.458248
Psmb1	1.67498	1.73485	1.63727	1.63372	1.65998	1.67213	1.6171	1.71117	1.70815	1.62317	1.70415	1.6982	1.66837	1.65629	1.65537
Npm1	2.31229	2.28288	2.30892	2.39401	2.59704	2.33307	2.4654	2.39813	2.43716	2.47031	2.82364	2.35866	2.41936	2.39813	2.42816
Setd1a	0.575935	0.527831	0.733929	0.582559	0.717228	0.552947	0.516064	0.653181	0.653181	0.542373	0.738212	0.38478	0.287698	0.722368	0.579796
Mlf2	1.46436	1.60429	1.41375	1.61195	1.45488	1.31162	1.55945	1.53549	1.54006	1.30176	1.60008	1.30013	1.48724	1.72858	1.72341
Rpl12	2.94223	2.97961	2.89289	2.90856	2.84972	2.89289	2.89289	2.86353	2.8779	2.86353	2.83644	2.89289	2.8779	2.92498	2.90856
Rps11	2.58367	2.62525	2.58367	2.5402	2.51736	2.52861	2.54612	2.55824	2.50641	2.51736	2.4803	2.54612	2.47527	2.5402	2.54612
Tmsb10	2.83644	2.84972	2.83644	2.61089	2.57074	2.63265	2.71587	2.64788	2.68033	2.64788	2.52861	2.69767	2.73501	2.84972	2.79935
Tubgcp5	-0.101926	-0.319714	-0.00070011	-0.368246	-0.120241	-0.279923	-0.353302	-0.529441	-0.164093	-0.212079	-0.140954	-0.179724	-0.192309	-0.305011	-0.290618
Stat1	1.57458	1.57378	1.55709	1.82094	2.11589	1.73801	2.00322	1.74976	2.05629	1.98616	2.05244	1.88592	1.34662	1.05037	0.934291
Chd3	1.68938	1.60008	1.71726	1.53096	1.33345	1.62056	1.36653	1.46777	1.46777	1.64445	1.38945	1.69133	1.6128	1.31107	1.35184
Lypla2	1.35886	1.46983	1.41566	1.33288	1.38213	1.4363	1.31494	1.52945	1.52421	1.29471	1.3701	1.22653	1.3919	1.4214	1.3773
Ntpcr	0.370495	0.372995	0.30917	0.104741	0.107323	0.0876258	-0.0133025	-0.248506	-0.253082	0.204686	-0.0551032	0.3055	0.121652	0.103099	0.184232
Ndufb10	1.12984	1.12588	1.14589	0.974776	1.01302	0.920657	0.830598	0.900171	1.00913	1.02597	1.06507	1.0068	1.03629	1.17611	1.17425
Eif4e	0.96395	0.960242	0.834559	1.13427	1.29148	1.01849	1.24203	0.874228	1.17472	1.02636	1.56897	0.968416	0.996396	1.16362	1.2031
Rap1b	1.8234	1.81244	1.8777	1.72962	1.63638	1.71117	1.72032	1.86826	1.77512	1.66091	1.61797	1.6508	1.75627	1.71319	1.71726
Tcof1	2.03363	2.1383	2.15228	2.10081	2.16184	2.11589	2.14524	1.99804	2.19177	2.10293	2.22105	2.07804	2.15943	2.00845	2.09449
Zkscan1	-0.387294	0.0560381	-0.0728759	-0.262974	-0.188269	0.246581	0.143312	0.295003	-0.252841	-0.114602	-0.208739	0.0815364	0.258146	0.150153	0.0988764
Fbl	1.27028	1.3701	1.39746	1.44752	1.66556	1.30558	1.63995	1.39932	1.59757	1.27658	1.63283	1.13029	1.3233	1.46368	1.55085
Ndufa12	1.90277	1.97128	1.9321	2.0821	2.15943	1.94742	2.18665	2.03548	2.1137	1.97455	2.20751	1.92461	1.9616	2.05629	2.13601
Golga4	-0.129179	0.151097	-0.0726419	0.0740459	0.0119022	0.166458	0.261525	-0.01657	0.1092	0.19659	0.0817706	0.382017	0.383775	-0.313334	-0.288914
Clec11a	-1.88317	-1.52945	-3.9079	-0.736987	-2.02631	-2.00845	-1.34259	-1.52347	-1.78767	-0.804843	-1.90419	-1.79697	-2.18158	-0.454364	-1.6508
Limd2	2.22105	2.22658	2.21558	2.24072	2.14992	2.27661	2.23501	2.2613	2.24942	2.26432	2.03179	2.27661	2.2613	2.26736	2.22381
Atp5h	2.29571	2.31569	2.31229	2.30558	2.25236	2.31569	2.2613	2.31569	2.26736	2.31911	2.30558	2.29571	2.30227	2.32954	2.32603
Stat3	1.80644	1.74439	1.70815	2.00845	2.15704	1.96642	1.90563	1.76285	1.83836	1.96	1.95525	2.04295	1.68166	1.76396	1.73907
Rbm39	1.62317	1.52945	1.61883	1.61538	1.54236	1.63195	1.5762	1.60429	1.55631	1.65813	1.50728	1.72341	1.62842	1.49148	1.38578
Rpl15	2.71587	2.83644	2.76575	2.71587	2.77661	2.72532	2.76575	2.75521	2.69767	2.75521	2.84972	2.71587	2.74497	2.7878	2.83644
A630089N07Rik	1.90706	1.24506	1.37369	2.14758	1.75736	1.89008	1.77625	2.17408	1.90277	2.04295	2.03734	1.8696	1.86826	1.40493	1.44024
Ndufs7	0.636518	0.652026	0.725098	0.649431	0.747438	0.648279	0.752694	0.72146	0.793921	0.627115	0.77803	0.654916	0.77803	0.710904	0.830269
Ankrd27	0.370745	0.549415	0.258387	0.431453	0.566047	0.567143	0.711205	0.453329	0.524079	0.330786	0.560031	0.358772	0.39107	0.383022	0.317749
Adrbk1	1.76175	1.75084	1.67308	1.74013	1.57944	1.83333	1.7193	1.76396	1.57378	1.76065	1.49934	1.80525	1.78537	1.83963	1.77287
Orai1	1.39499	1.39068	0.955811	1.29094	1.51166	1.38884	1.57944	1.63727	1.6346	1.06137	0.942628	1.16684	1.39622	1.48372	1.3501
Crtc3	1.07085	1.04794	1.09518	1.01458	0.71331	0.9525	0.926019	1.10889	0.897026	1.1228	0.715117	1.04835	1.03789	0.752384	0.757038
Cltc	1.38639	1.34431	1.387	1.60261	1.63727	1.56897	1.66931	1.57458	1.65629	1.51606	1.49647	1.5393	1.65171	1.73066	1.76617
Otud7b	0.0147028	0.161964	0.159364	0.229536	0.297197	-0.0681969	0.0705362	0.325368	0.17522	0.127767	0.122827	0.137655	0.147321	0.176168	-0.0946561
Hsp90ab1	2.39401	2.40229	2.45577	2.59704	2.75521	2.50641	2.61089	2.50105	2.57715	2.58367	2.96041	2.49054	2.62525	2.48539	2.59029
Atp6ap1	1.13383	1.11756	0.989138	0.894935	0.810339	1.04956	0.784045	1.03989	0.948467	0.78977	0.596442	0.851539	0.767022	0.820427	0.714816
Pcnt	0.170246	0.204447	0.0651563	0.0782588	0.0233391	0.185657	0.165039	0.123298	0.0822389	0.303056	-0.00956832	0.404964	0.252841	-0.0406176	0.24971
Mark2	2.1137	2.10937	2.06803	2.06606	1.90277	1.9397	1.9616	1.99291	1.92165	2.07602	1.88869	2.06409	2.0392	1.90134	1.68938
Larp4b	0.349083	0.305011	0.400155	0.40902	0.271197	0.112018	0.429405	0.221636	0.460323	0.406991	0.385534	0.264182	0.336955	-0.276042	-0.210886
H3f3b	2.11589	2.15465	2.16426	2.07804	2.17656	2.10081	2.10721	2.0821	2.09032	2.07401	2.02088	2.04672	2.02088	2.01909	2.02996
Glul	1.09773	1.08756	1.17938	1.04916	0.852882	1.06342	1.11756	1.02321	0.851204	0.935737	0.472813	1.0939	1.00448	1.01185	0.972527
Drap1	1.65445	1.58025	1.67783	1.43173	1.60092	1.57539	1.55788	1.41629	1.56897	1.20359	1.32218	1.34029	1.41566	1.36121	1.44685
Lgals3bp	1.87634	2.11589	1.94124	1.92165	1.91723	1.9521	1.69328	1.55085	1.73801	1.79114	1.83963	1.88869	1.11105	1.34662	1.38335
Fau	2.4803	2.44173	2.45104	2.41503	2.3819	2.54612	2.42816	2.44173	2.43264	2.41503	2.32256	2.45104	2.42816	2.47031	2.46056
Mnf1	1.20503	1.12061	1.07791	1.233	1.5393	1.2365	1.43761	1.20455	1.38092	1.14905	1.36357	1.08293	1.28826	1.30997	1.43238
Grcc10	1.99461	2.08006	2.0067	1.9143	1.84345	2.01552	1.87363	1.95053	1.93817	1.95367	1.78537	2.0173	1.89568	1.97784	1.92759
Capns1	2.27973	2.23218	2.23218	2.23501	2.16914	2.23786	2.22105	2.15943	2.17408	2.18411	2.07201	2.18158	2.22658	2.2022	2.20485
Hnrpdl	1.48936	1.51239	1.59757	1.65906	1.77512	1.52571	1.72341	1.55474	1.65906	1.33231	1.62317	1.37249	1.39437	1.34836	1.45152
Rpl35	2.40649	2.41074	2.41074	2.40229	2.37793	2.41503	2.43716	2.42816	2.45104	2.39813	2.40649	2.36245	2.41503	2.45577	2.47527
Lats2	0.390818	0.27483	0.403951	0.292566	-0.0422526	0.444038	0.194687	0.0611811	0.168352	0.386791	-0.477777	0.324876	0.371995	0.42225	0.405724
Stat2	0.214705	-0.0354797	0.119771	0.441207	0.507021	0.185894	0.418172	0.0614149	-0.0681969	0.193973	0.475424	0.308191	-0.23433	-0.495642	-0.0944216
Pigs	0.449195	0.345612	0.215899	0.0714721	0.0892658	0.239611	0.212556	0.00793467	0.266841	-0.0086348	0.118596	0.166932	0.214228	0.38654	0.334732
Bcl11b	1.65906	1.68841	1.65262	1.4442	1.34374	1.52124	1.31328	1.38274	1.42978	1.53398	1.41884	1.81244	1.5102	1.18032	1.01302
Ctdsp2	1.20696	1.19974	0.997163	1.6293	1.24253	1.70117	1.52421	1.68358	1.66743	1.55631	1.04916	1.53096	1.58926	1.53854	1.42849
Mov10	0.416135	0.443523	0.478039	0.538592	0.628536	0.513134	0.176168	-0.038282	0.0993455	0.288185	0.439664	0.350323	-0.134593	0.259835	0.162673
Nhp2	1.29742	1.29256	1.22307	1.3571	1.68938	1.34778	1.61624	1.63906	1.61195	1.36713	1.7476	1.24709	1.47744	1.54852	1.61024
Prkar1a	2.03179	2.02449	2.05244	2.10937	2.05244	2.12473	2.08825	2.10293	2.11589	2.08825	2.0173	2.07002	2.13601	2.12696	2.11589
Ncapd3	-0.150389	-0.0646886	-0.343384	-0.132945	-0.254528	0.090906	-0.679405	-0.278225	-0.262974	0.0347792	0.139069	0.192071	-0.00210033	-0.785315	-0.596163
Mars	0.214944	0.410035	0.283323	0.496698	0.741895	0.457989	0.491951	0.498282	0.425314	0.427103	0.768275	0.0953593	0.207785	0.28308	0.36201
Dr1	0.046691	0.0635194	0.168115	-0.101691	-0.0385156	-0.111314	0.0857518	-0.161964	-0.067963	-0.230254	-0.0651563	-0.0434205	-0.134358	-0.0579081	-0.117186
Jak1	2.12696	2.10293	2.09659	2.21558	2.05053	2.18411	2.17906	2.2436	2.13146	2.22381	1.92165	2.2613	2.28605	2.21018	2.20751
Ccdc71	-0.426591	-0.0427197	-0.0831756	-0.209931	-0.283323	0.194449	-0.261766	0.0350127	-0.290375	-0.21805	-0.186844	-0.127767	-0.379508	-0.112958	-0.193735
Cct8	1.66276	1.66091	1.68938	1.87634	2.07002	1.71319	1.94742	1.77738	1.83333	1.89288	2.02813	1.71016	1.77512	1.76728	1.846
Ubl4	0.815536	0.937908	0.802908	0.861305	0.938633	0.863675	0.996396	0.921371	1.02006	0.748364	0.815861	0.823044	0.942992	0.881432	0.989138
Vps4b	1.19258	1.05159	1.11843	1.36121	1.3472	1.27342	1.12896	1.10932	1.353	1.20118	1.12105	1.28826	1.38092	1.2211	1.21425
Mad2l2	0.478824	0.162201	-0.0637532	0.387546	0.628821	0.505959	0.518999	0.384278	0.686773	0.322908	0.672952	0.244898	0.217333	0.60035	0.520602
Cox7b	1.5959	1.56024	1.57863	1.54389	1.7193	1.52795	1.62404	1.53096	1.50077	1.58515	1.72032	1.53171	1.51754	1.62317	1.68841
Arpp19	1.06507	1.1294	1.1554	1.18926	1.238	1.1294	1.17379	1.30668	1.20166	1.19783	1.33915	1.06548	1.11408	1.2708	1.39437
Calm1	2.19957	2.17906	2.16184	2.08619	2.00322	2.06018	2.01552	2.07201	2.02631	2.12473	2.12696	2.09449	2.09032	2.00495	2.01021
Snx4	1.36416	1.32892	1.30013	1.26924	1.0415	1.27553	1.27869	1.1495	1.24405	1.09646	0.875254	1.04754	1.21865	1.25989	1.16454
Dapl1	2.1716	2.23786	2.1716	2.15943	2.09032	2.17408	2.00845	2.05244	2.1225	2.12029	1.98784	2.10293	2.10081	2.21288	2.1383
Gnb2l1	2.44636	2.43264	2.43264	2.40649	2.3859	2.40649	2.41936	2.41936	2.41074	2.3819	2.38994	2.3819	2.40229	2.42816	2.42374
Mif	2.14292	2.1406	2.1406	2.2583	2.36627	2.17906	2.32603	2.21558	2.30558	2.23501	2.42374	2.13373	2.24942	2.32256	2.33664
Tmsb4x	2.89289	2.92498	2.92498	2.77661	2.64788	2.75521	2.64788	2.7878	2.618	2.79935	2.67195	2.82364	2.83644	2.94223	2.92498
Elovl1	0.625412	0.67149	0.583943	0.754554	0.932848	0.666819	0.709103	0.484065	0.805811	0.574559	0.708502	0.627683	0.830598	0.905081	0.914259
Gm9846	1.89428	1.9143	1.81972	1.65998	1.66369	1.74439	1.71624	1.67498	1.62404	1.67592	1.44619	1.76065	1.60176	1.93513	1.85767
Dda1	1.1423	1.22209	1.07917	1.26663	1.22012	1.30503	1.32106	1.09987	0.958763	1.12061	1.02203	1.13917	1.03829	0.881776	0.983823
Rab1b	1.71016	1.55007	1.60176	1.38396	1.46096	1.37249	1.48583	1.3779	1.22703	1.42204	1.18643	1.25168	1.46163	1.65537	1.50728
Pgk1	1.53549	1.60684	1.46777	1.59174	1.83963	1.52198	1.64897	1.55162	1.70916	1.72238	1.9397	1.46983	1.75409	1.87228	1.89008
Itgal	1.9143	1.82834	1.86294	1.56897	1.61366	1.45488	1.5959	1.7359	1.7359	1.65906	1.6223	1.69328	1.8603	1.94742	1.89148
Atp6v1b2	1.07958	1.09094	1.02834	1.12852	1.26715	1.18079	0.979667	0.939721	1.08672	1.05606	1.00525	1.08672	1.09306	1.22258	1.21571
Tbl1xr1	1.03909	0.835551	0.836544	0.917809	1.01536	1.07043	0.954338	0.892499	0.938271	1.09944	0.801942	1.07875	1.0335	1.00139	0.796162
Sdhaf1	0.608193	0.469944	0.825338	1.22455	1.42526	1.25014	1.07251	1.07168	0.857929	1.1423	1.13605	1.06961	0.763269	0.627399	0.749909
Gtpbp1	1.38092	1.39437	1.2708	1.32274	1.16179	1.41375	1.16684	1.09433	1.02755	1.36535	1.22406	1.3472	1.18407	1.2365	1.19592
Parvg	1.63283	1.65262	1.58762	1.41185	1.38517	1.45286	1.44156	1.36951	1.33345	1.49007	1.49719	1.42526	1.5205	1.41439	1.54083
Son	1.95367	1.94277	1.95683	2.02088	2.01374	1.99291	2.04107	2.0392	2.07804	2.10081	1.9187	2.10081	2.07401	1.59924	1.58025
Suds3	1.03949	0.882465	1.13427	1.1272	1.08209	1.15722	0.942992	1.13206	1.33061	1.14589	1.09221	1.19639	1.00062	1.17985	1.20987
Fkbp1a	1.82586	1.83208	1.71421	1.89008	1.89008	1.87228	1.97619	1.73066	1.86692	1.8696	2.08006	1.83208	1.92165	1.98281	2.04295
Ptp4a2	2.06018	2.0067	2.04107	2.04862	2.11153	2.12921	2.02449	2.02449	2.04862	1.98952	1.93817	2.07201	1.99632	1.92313	1.90277
Rpl24	2.32603	2.34385	2.33307	2.35866	2.35866	2.36245	2.34023	2.3859	2.34385	2.3859	2.36627	2.44636	2.37401	2.3859	2.37793
Rnasek	1.59257	1.66649	1.58926	1.5205	1.387	1.58844	1.43303	1.3701	1.38153	1.60853	1.236	1.57539	1.42914	1.56897	1.49719
Stat5b	0.986477	0.935375	1.09094	1.14905	1.00641	1.10243	1.06055	0.975903	0.935737	1.0355	0.83489	1.00991	1.02834	1.02993	0.976654
Gabarap	2.08619	2.1225	2.13373	2.12921	2.05823	2.22658	2.12696	2.21288	2.10081	2.16914	1.89288	2.17906	2.18665	2.17656	2.18411
Ctnnb1	0.946274	0.919588	0.758282	1.06384	1.11061	1.13694	1.03789	1.13427	1.07833	1.16041	0.951399	1.12588	1.07292	1.06878	0.983445
Cox7a2l	2.08006	2.06213	2.05436	2.01021	1.77063	2.01021	1.96481	1.96965	1.9632	2.04483	1.67592	2.08825	2.00495	2.03363	1.93059
Arl4c	1.90134	1.89288	1.88592	1.35359	0.854898	1.53701	0.998699	1.07875	0.748982	1.50005	0.959872	1.66369	1.31052	1.20648	1.2123
Arpc1b	1.59423	1.6197	1.66556	1.46096	1.50656	1.54852	1.54312	1.46096	1.50005	1.56657	1.27869	1.40996	1.27448	1.43827	1.41439
Coro1a	2.19436	2.21288	2.2022	2.10721	1.99461	2.12696	2.07201	2.10507	2.03363	2.15465	2.00845	2.16914	2.09869	2.15943	2.12921
Rps8	2.46056	2.53436	2.47527	2.42374	2.43716	2.45577	2.44636	2.51185	2.4803	2.47527	2.44636	2.51736	2.4654	2.37401	2.39813
Strn4	1.36062	1.30997	1.46846	1.41312	1.3233	1.60514	1.38761	1.55318	1.44288	1.36832	1.40431	1.3956	1.34316	1.16592	1.39006
Tmem258	1.51239	1.47952	1.40056	1.44818	1.42269	1.49934	1.38274	1.35768	1.44952	1.2824	1.50149	1.41059	1.58679	1.59757	1.60092
Hdlbp	1.01458	0.771099	0.721763	1.08545	0.970282	1.0431	1.14275	0.810339	1.05402	1.00603	1.06055	0.91072	0.871154	1.16316	1.02478
Serbp1	2.07804	1.98281	2.03548	2.07401	2.20751	2.02449	2.19436	2.08414	2.1716	2.07201	2.23786	2.0392	2.05629	1.86692	1.85245
Atp5g2	2.16184	2.1716	2.15704	2.1716	2.12473	2.19436	2.16914	2.1225	2.06018	2.19957	2.18665	2.16184	2.15704	2.2436	2.27042
Jmjd1c	-0.00840142	-0.37625	-0.13954	-0.132709	-0.0572069	-0.145198	-0.174035	-0.264182	-0.278225	-0.280651	-0.367497	0.19778	-0.202303	-0.594213	-0.28138
Vps51	0.0387491	0.233851	0.264424	0.115541	-0.011202	0.206354	0.0329111	-0.0039673	0.00606766	-0.0700683	-0.00676779	0.0539346	-0.0576744	-0.123063	0.0789611
Uqcrq	1.87363	1.88454	1.90995	1.94432	2.0924	1.95367	2.04483	1.94586	2.05823	1.85898	2.09449	1.86559	1.96965	1.99121	2.09032
Dtx4	-0.870813	-0.981554	-0.282837	-0.222832	-0.517131	0.0911404	-0.464478	-0.326845	-0.532666	0.0525324	-0.355787	0.373996	0.0340786	-0.224268	-0.225464
Pqbp1	1.13962	1.1193	1.22554	1.21571	1.11234	1.15222	1.22901	0.998315	1.25629	1.14141	1.18172	1.22554	1.21669	1.15996	1.33401
Tsr1	0.193022	0.126826	0.120006	0.152513	0.614382	-0.152041	0.436325	0.161728	0.158891	-0.00256707	0.470987	-0.0906717	0.161728	0.17925	0.144255
Nsf	0.870472	0.958763	0.959503	1.01967	0.985718	1.0351	0.71331	1.11408	0.984202	1.01497	1.25989	1.20648	0.880056	0.891804	0.852882
Vasp	1.98952	2.04483	2.08414	1.86692	1.8777	1.85898	1.7958	1.90563	1.82094	1.94124	1.85636	1.9616	1.93665	2.10081	2.10081
Vmp1	1.17705	0.964693	1.09987	1.68647	1.51827	1.72858	1.56261	1.58351	1.55945	1.89008	1.5762	1.88179	1.64988	1.79697	1.77852
Idh2	0.502779	0.499604	0.283566	0.413846	0.424803	0.3655	-0.0270742	0.253564	0.115541	0.551044	0.366499	0.532128	-0.023806	0.170009	0.228817
Lamtor1	1.60939	1.71624	1.61109	1.60514	1.5524	1.69328	1.65813	1.66931	1.58188	1.59673	1.74013	1.6807	1.72238	1.70315	1.68454
Pabpc1	2.42374	2.3819	2.39813	2.41074	2.45577	2.3859	2.43264	2.37793	2.41936	2.50105	2.51736	2.47031	2.49576	2.45104	2.49054
Grk6	2.11808	2.00148	2.06409	1.93665	1.71016	2.03179	1.95525	1.92759	1.81485	1.99804	1.87363	2.10507	1.96481	1.95525	1.97128
Ly6e	2.30227	2.33307	2.32256	2.43264	2.41503	2.41074	2.31569	2.32256	2.33307	2.41074	2.34023	2.46056	2.25532	2.29247	2.28925
Galnt6	0.666819	0.954338	0.494059	0.536165	0.287941	0.531859	0.268293	0.620312	0.671197	0.371245	0.262491	0.59477	0.589209	0.335967	0.203971
Atxn7l1	-0.144491	-0.375999	-0.00046674	-0.411051	-0.200398	-0.373996	-0.152985	0.0233391	-0.207785	-0.14284	-0.561943	-0.216138	-0.217572	0.106149	-0.438122
Emp3	2.11153	2.13601	2.14292	1.92759	1.70515	1.97455	1.71726	1.88179	1.75845	1.76175	1.37369	1.9521	1.89709	1.96803	1.9143
Tpr	0.918165	0.84652	0.736987	1.07458	1.02636	0.801299	0.903325	1.00874	0.996396	1.26196	1.08672	1.51386	1.22802	0.482491	0.424548
Ccnt1	0.734845	0.71904	0.614664	0.752074	0.566321	0.683526	0.65781	0.836875	0.766709	0.769216	0.620595	0.890069	0.582836	0.464998	0.325122
Gtf2e1	-0.523009	-0.282351	-0.355787	-0.0916091	-0.0534672	-0.541832	0.100518	-0.382519	-0.0441213	-0.508879	-0.391826	-0.434016	-0.0270742	-0.325614	-0.165985
Rps24	2.3859	2.3859	2.3859	2.37793	2.34023	2.36627	2.39401	2.39401	2.37401	2.35491	2.26432	2.36627	2.3819	2.40649	2.3859
Hexb	0.530247	0.454364	0.800012	0.416135	0.0977039	0.634233	0.303056	0.462919	0.0326776	0.680876	0.123063	0.692397	0.647703	0.611847	0.435555
Zc3h11a	1.50366	1.52272	1.47952	1.55396	1.56977	1.55396	1.50077	1.5393	1.47397	1.61624	1.50005	1.67878	1.57782	1.42012	1.36653
Poli	0.5931	0.413846	0.382268	0.225464	-0.071706	-0.172377	-0.0960627	-0.106618	0.0756841	0.0399169	0.0107352	0.322662	0.193022	0.100284	0.23817
Bcl2l11	0.796482	0.631667	0.303056	1.49719	1.3773	1.45085	1.75627	1.53171	1.74439	1.17332	1.07708	1.23449	1.47952	1.52645	1.4929
Pkm	1.75518	1.82094	1.8603	1.77852	1.9521	1.86294	1.83333	1.76506	1.81728	1.86559	2.04862	1.80644	1.76175	1.85116	1.98616
Cdc42	2.2583	2.2735	2.2613	2.30227	2.23501	2.27973	2.24072	2.27042	2.2465	2.28925	2.21831	2.30227	2.28925	2.31911	2.32256
Lcp2	1.67119	1.68166	1.59009	1.46504	1.55318	1.46572	1.66183	1.71218	1.63817	1.61883	1.43238	1.59174	1.68454	1.66931	1.71828
Arid1b	0.788814	0.470205	0.642817	0.409274	0.397881	0.215899	0.503309	0.570984	0.488004	0.619463	0.312844	0.629959	0.559758	0.431453	0.214466
2022-09-02	0.929248	0.852546	0.836875	1.20745	1.2216	1.19687	1.08419	0.981554	1.24052	1.0524	1.36062	1.12984	1.17845	1.1495	1.17705
Dip2b	0.403951	0.583389	0.535088	0.636518	0.357031	0.686477	0.536974	0.642817	0.465778	0.394095	0.343631	0.495378	0.464478	0.616638	0.476731
Gpsm3	1.24506	1.30887	1.24052	1.09731	0.924586	1.19163	1.05321	1.22901	1.06178	0.999083	0.649719	1.21084	1.09987	1.27395	1.08967
Fam160b1	0.596163	0.348587	0.673538	0.683232	0.475685	0.832247	0.521939	0.825994	0.65347	0.725401	0.289888	0.8201	0.935014	0.58505	0.609879
Ctbp1	1.9085	1.92313	1.79933	1.78652	1.94742	1.89992	1.89709	1.7958	1.8777	1.81485	1.74226	1.73275	1.79347	1.87094	1.87363
Gbp2	1.36475	1.2365	1.20793	2.05053	2.44173	2.14758	2.29571	2.20485	2.36245	1.90995	2.21288	1.72651	1.41249	1.61883	1.47328
Ttyh3	1.36121	1.30777	1.30067	1.73171	1.22455	1.80883	1.36772	1.71522	1.41566	1.66837	1.28773	1.6128	1.64807	1.70515	1.55631
Atp5g3	2.14524	2.19696	2.15465	2.2613	2.33307	2.21288	2.29247	2.2465	2.20485	2.2583	2.37401	2.2465	2.22105	2.19696	2.25236
Selplg	2.20751	2.26432	2.22105	2.19957	1.99632	2.21831	2.04862	2.15465	2.06213	2.16184	1.97619	2.2583	2.20485	2.14758	2.11153
Rps3a1	2.99998	3.0699	2.96041	2.96041	2.97961	3.04491	2.99998	2.96041	2.99998	2.97961	2.97961	2.92498	2.99998	3.0699	2.99998
Rtf1	1.17193	1.17658	1.21865	1.27237	1.09178	1.0411	1.2315	1.17425	1.14006	1.18737	1.05728	1.30832	1.25937	0.728441	0.613255
Ptk2b	1.88869	1.79815	1.8409	1.65354	1.33061	1.55474	1.92165	1.85375	1.84345	1.56737	1.55709	1.58188	1.90277	1.81485	1.80406
Dync1i2	1.2089	1.08	1.27237	1.40431	1.26559	1.34604	1.24608	1.50005	1.28187	1.37911	1.11538	1.22752	1.26611	1.19401	1.30285
Psma2	1.387	1.53096	1.43369	1.56817	1.75084	1.61195	1.60345	1.43695	1.60514	1.60514	1.74119	1.49934	1.45622	1.56578	1.65445
H2-K1	2.61089	2.6039	2.59704	2.81129	2.82364	2.8779	2.7878	2.79935	2.83644	2.66375	2.79935	2.81129	2.64788	2.59029	2.58367
Hnrnpa3	1.74653	1.58433	1.71218	1.72135	1.87094	1.74653	1.76065	1.8696	1.77738	1.73275	1.88454	1.59507	1.72032	1.75518	1.8005
Trim25	1.33572	1.50801	1.34836	1.58762	1.31549	1.64085	1.4259	1.35944	1.5959	1.4363	1.46299	1.55162	1.35886	1.50728	1.2888
Stag1	0.617768	0.619463	0.759838	0.740052	0.563857	0.560304	0.608755	0.58173	0.371745	0.824026	0.595049	0.736069	0.66042	0.803553	0.76015
Rps2	2.50641	2.48539	2.48539	2.50105	2.59029	2.47527	2.49054	2.48539	2.56444	2.57074	2.62525	2.47527	2.50105	2.50641	2.57074
Thrap3	1.47952	1.42914	1.45286	1.49504	1.4259	1.47466	1.55162	1.39746	1.53549	1.53474	1.56024	1.56657	1.51459	1.47328	1.46231
Hcst	1.81003	1.85898	1.78422	1.35184	1.19211	1.4719	1.48302	1.59841	1.5287	1.44752	1.09944	1.52571	1.66183	1.66463	1.64355
Rps12	2.52295	2.49054	2.50641	2.49576	2.4803	2.51185	2.50105	2.49576	2.52861	2.48539	2.53436	2.45577	2.53436	2.61089	2.618
Hnrnpc	2.0821	2.0392	2.10937	2.11589	2.21558	2.13373	2.14992	2.12696	2.13601	2.1137	2.22658	2.06803	2.13146	2.05244	2.09659
Smim13	-0.637375	-0.375749	-0.416644	-0.0955938	0.0186707	-0.349579	-0.0848149	-0.70162	0.192547	-0.388804	-0.260801	-0.570709	-0.424292	-0.248266	-0.0991109
Efr3a	1.89992	1.71421	1.75736	1.84987	1.61452	1.91285	1.8985	1.98115	1.98952	1.79697	1.82463	1.9261	1.89008	1.8185	1.753
Cast	0.655783	0.628252	0.632237	0.634804	0.601189	0.683821	0.585604	0.65868	0.532935	0.668277	0.129885	0.666236	0.620312	0.695068	0.552947
Psma7	1.71319	1.75192	1.74013	1.94742	2.07401	1.83584	1.93665	1.89428	1.97784	1.87363	2.02631	1.74332	1.80406	1.78079	1.83963
Eef1g	2.15228	2.17656	2.18411	2.16426	2.19696	2.19177	2.19696	2.18158	2.16914	2.24072	2.19957	2.14524	2.21831	2.24942	2.2735
Gmcl1	0.176405	0.329554	0.448162	0.225704	-0.0158698	0.472552	0.0604797	0.333992	0.222353	0.0883286	0.0317437	0.370995	0.20278	0.381013	0.554035
Cdc42se2	0.781509	0.961724	0.883499	1.14544	0.91355	1.26507	0.965436	1.10029	0.948833	1.10802	0.66711	1.12368	1.0355	0.917098	0.874912
Dnmt3a	0.937908	1.03909	1.01302	1.30887	1.25577	1.01107	1.22012	1.1432	1.14589	1.40933	1.44024	1.22307	1.30013	0.996396	0.959503
Nedd8	1.64807	1.5462	1.61538	1.57539	1.66649	1.61538	1.57137	1.61452	1.56181	1.55788	1.66743	1.51166	1.55788	1.64355	1.67213
Itch	0.682053	0.10521	0.580901	0.607071	0.416644	0.557575	0.477777	0.484327	0.610722	0.462919	0.387294	0.536974	0.482229	0.838201	0.761708
Rpl19	2.77661	2.67195	2.64019	2.65573	2.63265	2.66375	2.62525	2.67195	2.61089	2.64019	2.63265	2.65573	2.63265	2.46056	2.41936
Tbca	1.69919	1.77625	1.76617	1.74332	1.76728	1.74119	1.76175	1.78308	1.71117	1.78537	1.75627	1.76175	1.74546	1.77175	1.8371
Psme2	1.50583	1.57057	1.54775	1.85636	2.02088	1.84858	1.82958	1.72858	1.82958	1.75736	1.81244	1.63372	1.39252	1.46028	1.38761
Ccni	1.51312	1.59423	1.5762	1.60853	1.46641	1.73696	1.58679	1.68841	1.61452	1.69919	1.44685	1.70515	1.69426	1.43695	1.36772
Desi1	0.523812	0.378756	0.295734	0.363755	0.495906	0.485114	0.436581	0.414609	0.55594	0.678817	0.746512	0.666527	0.722671	0.728745	0.794561
Wdr92	2.2735	2.20751	2.2583	2.57715	2.41074	2.53436	2.37793	2.37012	2.37012	2.37401	2.13146	2.37012	2.19696	2.21831	2.23786
Suco	0.197066	0.257904	-0.072408	0.508348	0.13318	0.46734	0.242253	0.302323	0.514465	0.491688	0.143783	0.530784	0.485377	0.0163366	0.358523
Sumo3	0.762644	1.00913	1.03749	0.751146	0.826651	0.694771	0.632807	0.681759	0.736987	0.88799	1.07126	0.849864	0.784045	0.884534	0.973651
Hsp90aa1	1.88042	1.83963	1.97784	1.9321	2.22381	1.78652	2.02813	1.85898	2.00845	2.05053	2.30892	1.86294	2.01374	1.88179	1.9397
Nucb1	1.60429	1.62842	1.54006	1.44553	1.38092	1.43434	1.61109	1.55631	1.61538	1.08756	1.38213	1.33231	1.47674	1.62754	1.62143
Matr3	1.11278	0.997163	1.22012	0.943357	1.02834	0.974401	1.0775	1.08756	1.19735	1.22554	1.11148	1.21816	1.27975	0.835882	0.816187
1600014C10Rik	0.986857	1.03789	1.09603	1.08925	1.11321	1.25577	0.891804	0.943357	0.877996	1.08925	0.997163	1.25014	1.07917	1.05199	0.974026
Rbm3	2.18665	2.23501	2.15943	2.28925	2.32256	2.26736	2.27973	2.30227	2.28925	2.19436	2.24942	2.19957	2.15228	2.1667	2.2022
Epsti1	1.9321	1.92165	1.96	1.62842	1.1627	1.65721	1.49077	1.50294	1.29958	1.65354	1.15267	1.73485	1.39375	1.49862	1.33686
Rps10	2.54612	2.57074	2.53436	2.52295	2.4654	2.49054	2.52861	2.51736	2.48539	2.49054	2.43716	2.4803	2.4803	2.49576	2.50641
Mpc1	-0.101691	0.0149362	-0.139304	0.217572	0.18447	0.156528	0.0163366	0.0616487	-0.023806	-0.170719	-0.173561	0.0392162	-0.23409	-0.0895001	0.0247398
Ptpn9	0.378756	0.389559	0.295978	0.527295	0.524347	0.565773	0.415626	0.775821	0.0408511	0.215899	0.195638	-0.0268408	0.204209	0.407752	0.348587
Mknk2	1.34952	1.1869	1.17985	1.27448	1.24152	1.29256	1.20842	1.35184	1.19258	1.238	1.04471	1.233	1.30503	1.25834	1.26507
Pnpla2	1.77738	1.7338	1.59673	1.86426	1.81123	1.94586	1.9085	1.74653	1.75409	1.67878	1.54775	1.73696	1.71016	1.69426	1.64265
Rpl22	2.16914	2.18411	2.18665	2.1383	2.06606	2.10507	2.1225	2.14758	2.14524	2.14292	2.08825	2.05053	2.10937	2.1406	2.15943
Ascc1	1.05321	1.1432	1.36121	0.891457	0.699234	0.757038	0.528904	0.767022	0.456176	0.924586	0.729354	1.12764	0.846854	0.804843	0.698043
Setd5	0.0415518	0.00186696	0.374747	0.194687	0.229296	0.072174	0.222832	0.161964	0.168588	0.331032	0.12565	0.461621	0.277497	-0.122827	-0.281137
Fbxo42	0.487216	0.229775	0.396114	0.247062	0.243936	0.497754	0.23793	0.0831756	0.280409	0.468121	0.507286	0.350571	0.40471	0.571534	0.467079
BC031181	1.51827	1.4442	1.60514	1.51827	1.45555	1.56261	1.2385	1.36003	1.3785	1.41502	1.54466	1.4409	1.34431	1.50366	1.46299
Psmg3	0.10216	0.167405	0.0354797	0.104976	0.503044	0.127532	0.228817	-0.0614149	0.371995	0.23601	0.611847	0.143312	0.161964	0.288914	0.269744
Fxyd5	2.21558	2.1892	2.1667	2.11808	1.95841	2.18158	2.16184	2.13373	2.13373	2.05436	1.86426	2.1383	2.1892	2.24072	2.1892
Btg1	1.99291	2.03179	2.05823	1.97949	1.82094	2.04295	1.85375	1.9261	1.85506	1.98784	1.57458	2.08619	1.89288	1.73801	1.63195
Klhl9	0.333745	-0.0266073	0.0572069	0.0784929	0.0413183	0.216138	-0.0130691	0.180199	0.0410847	0.124474	0.136006	0.110609	0.0537009	0.216377	0.176879
R3hdm1	0.516598	0.420975	0.704908	0.818794	0.76953	0.545349	0.854561	0.453588	0.851539	0.803553	0.750836	0.718738	0.587267	0.485639	0.571534
Akr1a1	1.60684	1.70018	1.76396	1.74119	1.80287	1.73275	1.68647	1.59009	1.66183	1.69036	1.60092	1.68841	1.65629	1.68938	1.63106
Bptf	1.37309	1.2527	1.22455	1.31549	1.15176	1.16546	1.17751	1.30339	1.3166	1.51754	1.0335	1.5272	1.43108	1.10072	1.01928
Clic1	1.28506	1.42333	1.42397	1.16592	1.2824	1.44685	1.236	1.24253	1.27975	1.25014	0.981554	1.25526	1.25526	1.38761	1.33515
Vmac	0.995629	0.835882	1.19306	1.1325	0.704908	1.1063	0.875597	0.530784	1.06672	1.12544	0.520068	1.10029	0.831917	0.828623	0.875254
Ifi47	1.85506	1.89148	1.75409	2.09032	2.2735	2.09869	2.23218	2.10721	2.28288	2.15228	2.23218	2.06018	1.81485	1.91576	1.88592
Gtpbp2	0.303056	0.339426	0.0501956	0.255975	-0.0256735	0.103333	0.275557	0.169535	0.0413183	-0.0616487	0.0228723	-0.0161032	-0.148973	0.222114	-0.0646886
Zfp579	-0.0476255	-0.364752	-0.0941872	0.344869	-0.150861	0.100049	-0.288185	0.113897	-0.4624	0.0436541	-0.135064	0.127296	0.0294089	-0.0541683	0.170246
Slc25a23	0.738212	0.520602	0.503574	0.393086	0.309415	0.206593	0.0707702	-0.134122	0.145198	-0.0375814	0.00700116	0.645114	0.547246	0.370245	0.274588
Cisd2	0.707303	0.831258	0.481443	0.777082	0.67266	0.751455	0.828952	0.776136	0.860291	0.710303	0.827308	0.792323	0.706105	0.780559	0.753934
Zer1	1.29202	1.00952	1.14185	1.35475	0.97703	1.25168	1.31827	1.35651	1.30285	1.22012	0.761708	1.34374	1.31439	1.37911	1.30013
Zfand1	-0.0866888	0.454622	0.22355	0.180673	0.0366473	0.246822	-0.0427197	0.334239	-0.0147028	0.36201	0.201827	0.270713	0.0504293	0.260076	0.215422
G3bp2	1.48724	1.41439	1.40243	1.39808	1.36239	1.31939	1.26455	1.45219	1.39622	1.4596	1.44885	1.53322	1.49148	1.34778	1.41312
Txnrd1	0.39107	0.668569	0.503839	0.303789	0.768589	0.402938	0.395609	0.437865	0.438379	0.624277	0.977407	0.260801	0.738519	0.755174	0.801942
Dazap1	1.45019	1.43369	1.46572	1.33345	1.47744	1.46915	1.41566	1.54083	1.32554	1.45019	1.49862	1.38153	1.43173	1.44619	1.44222
Pfkl	-0.337449	-0.311374	-0.102629	-0.155347	-0.0822389	-0.0600121	-0.252118	-0.248266	-0.262733	-0.075216	0.0109686	-0.139304	-0.282837	-0.224028	0.0623502
Ankrd10	0.786268	0.852882	0.891457	0.757971	0.578968	0.830598	0.637661	0.808073	0.648855	0.668569	0.73454	0.921371	0.66071	0.455917	0.445841
Fam96a	0.860967	1.03231	0.966925	0.827965	1.05443	1.00101	0.932127	0.859953	1.07209	0.927094	0.948101	0.843518	0.948101	0.926736	1.06301
Gm17821	1.98448	1.0355	1.3719	2.21831	1.77287	1.89428	1.83083	2.2735	1.97619	2.05629	2.1406	1.85767	1.91576	1.40306	1.45019
Tmem160	1.12632	0.969909	1.18549	0.97929	1.00293	1.09178	0.866389	0.976278	1.03191	0.961724	0.783411	0.857929	0.937184	0.983445	0.977783
Sarnp	1.3501	1.3205	1.29525	1.30339	1.37911	1.27395	1.13029	1.40996	1.30942	1.3719	1.5102	1.27395	1.31273	1.33288	1.30394
Ftl1	2.21288	2.22381	2.21831	2.2465	2.1716	2.24072	2.22381	2.16426	2.18411	2.05244	2.05823	2.20751	2.23786	2.22658	2.24072
Mcmbp	1.14589	0.900872	1.15176	1.16915	1.02676	0.936098	1.06589	1.08503	1.07375	1.09987	1.10587	1.09901	1.10802	0.733623	0.684116
Slc35c1	1.53171	1.48513	1.61195	1.45825	1.21914	1.49504	1.46709	1.49862	1.37309	1.56817	1.40493	1.66091	1.56103	1.51093	1.62317
Vim	1.80406	1.81123	1.7923	0.643391	0.637661	0.912842	0.567143	0.810664	0.396114	1.03589	0.95618	1.14051	0.575109	0.605388	0.624844
Ppme1	0.796803	0.740359	0.455658	0.867408	0.825666	0.830928	0.963207	0.910014	0.556213	0.664198	0.861305	0.666819	0.661001	0.863336	0.748982
St3gal1	1.61024	1.80406	1.80406	1.24811	0.835551	1.39437	1.19926	1.35827	1.42914	1.42978	0.95397	1.49504	1.59423	1.50511	1.47535
Gcn1l1	0.623426	0.690026	0.797444	0.929967	0.789451	0.760461	0.742817	0.826323	1.11321	0.621727	0.805811	0.66711	0.637375	0.627683	0.620878
Hmgn2	1.8985	1.93817	1.93665	1.86162	1.87906	1.88317	1.86426	1.85116	1.93361	1.97291	2.10721	1.79463	1.9114	1.97619	1.99461
Eef2	2.41074	2.43716	2.42816	2.45577	2.39813	2.43264	2.40229	2.41503	2.36627	2.44636	2.41936	2.52861	2.49054	2.47527	2.44636
Rab9	0.336214	0.162437	0.271197	0.274346	0.312844	0.359519	0.2461	0.278953	0.09958	0.290131	0.256457	0.378505	0.185419	0.417408	0.441207
2210018M11Rik	0.3033	0.475424	0.4783	0.326106	0.166458	0.38478	0.411305	0.0485601	0.175457	0.470205	0.456176	0.521137	0.460582	-0.419191	-0.437865
Cd3d	1.98784	1.96481	1.9397	1.84729	1.64716	1.88869	1.85636	1.87094	1.87363	1.88731	1.67498	1.94432	1.93059	1.98448	1.90419
Ostc	1.20214	1.26559	1.26196	1.17938	1.28293	1.14725	1.25321	1.27711	1.20022	1.19069	1.22209	0.931407	1.1627	1.2216	1.21133
Cacna1a	-0.417662	-0.676469	-0.640524	-0.428126	-0.46786	-0.111079	-0.475163	-0.404204	-0.11014	-0.906488	-0.626547	-0.570435	-0.282594	-0.0951249	-0.322417
Dnaja4	-0.329307	-0.44378	-0.246822	-0.246341	-0.310394	-0.025907	-0.0768544	-0.900521	-0.290131	-0.185894	-0.464998	-0.212318	-0.0991109	-0.0805999	0.0848149
Exosc10	0.484327	0.514732	0.390315	0.478824	0.72025	0.43915	0.591431	0.214944	0.67149	0.643678	0.722368	0.491424	0.666527	0.709403	0.80678
Srrt	1.42204	1.31549	1.33458	1.33972	1.28826	1.21376	1.37309	1.32666	1.29687	1.4542	1.50947	1.3779	1.45353	1.28987	1.36062
Cul1	0.672075	0.661001	0.594492	0.616921	0.897026	0.716323	0.812285	0.856244	0.794241	0.698639	0.960242	0.755174	0.767335	0.719947	0.826651
C1d	0.610722	0.797123	0.4624	0.707004	0.785951	0.562216	0.54562	0.646552	0.722974	0.777082	0.828294	0.649719	0.743432	0.977783	0.949199
Hps1	0.133887	0.0151696	-0.072174	-0.0845807	-0.188032	0.162437	0.147085	0.162201	-0.122592	-0.0871573	-0.371745	-0.0658579	0.269986	0.0691326	0.0529998
Nudc	0.972901	0.999852	1.12324	1.22505	1.5827	1.05443	1.39622	1.26976	1.41948	1.25629	1.58844	1.07541	1.08672	1.16041	1.2375
Ppp1r9b	1.5287	1.42978	1.48372	1.28666	1.14141	1.34431	1.2089	1.15859	0.991424	1.47674	1.18785	1.51901	1.47259	1.39437	1.18549
Map3k5	0.0515977	-0.23697	0.271439	0.580349	0.404457	0.485377	0.50941	-0.295003	0.349827	0.616074	0.463439	0.800977	0.306234	0.146613	0.179013
Zfp689	-0.654337	-0.772671	-1.03669	-0.636232	-0.864692	-1.00525	-0.775505	-0.945179	-0.932127	-0.699831	-1.01536	-0.823044	-0.84652	-0.616638	-0.784997
Eif5	1.67213	1.58926	1.68262	1.70615	1.78882	1.67783	1.72444	1.74439	1.72238	1.71319	1.75518	1.70916	1.6807	1.63638	1.72547
Lcmt2	-0.0944216	-0.0352462	0.112488	-0.165512	-0.261283	-0.160073	-0.0766203	0.269744	-0.187319	-0.136242	-0.225464	-0.0343121	-0.196114	-0.176168	-0.340909
Cir1	0.663035	0.447389	0.718134	0.761397	0.697745	0.781509	0.579796	0.753314	0.806134	0.854225	0.292323	0.828623	0.827308	0.356533	0.349083
Cenpb	1.32274	1.16087	1.25117	1.2162	1.13516	1.33572	1.24709	1.33915	1.24203	1.05647	1.206	1.1193	1.1193	1.1627	1.1673
Spag7	0.473596	0.322417	0.440178	0.508613	0.692397	0.663325	0.661872	0.490898	0.475947	0.536165	0.57016	0.486953	0.519533	0.590042	0.455399
Nap1l1	1.63018	1.44885	1.55631	1.74868	1.85636	1.54697	1.70315	1.71319	1.66649	1.84729	1.99632	1.70815	1.79815	1.81364	1.85898
Srsf11	1.85636	1.88592	1.88179	1.89709	1.93817	1.81003	1.95053	1.89568	1.90563	1.95841	1.97784	1.92909	1.92461	1.63283	1.774
Ppp1ca	2.26432	2.29247	2.27973	2.25236	2.18158	2.28288	2.18158	2.27661	2.18665	2.2735	2.21558	2.25236	2.2436	2.2735	2.24942
S1pr1	1.97619	1.99632	1.99632	1.99632	1.6982	2.03548	1.77852	1.97291	1.846	2.08006	1.41948	2.16426	2.01197	1.9321	1.75845
Idh3g	1.61195	1.71726	1.67025	1.63106	1.59757	1.67025	1.62667	1.57057	1.65171	1.64716	1.59841	1.70715	1.66276	1.73275	1.74332
Utp14a	1.14815	1.03271	1.15996	1.04713	1.35944	1.171	1.27028	0.991043	1.20987	1.1365	1.21474	0.942265	1.07958	1.05565	1.06795
Lat	2.15465	2.15228	2.09449	2.03734	1.9114	2.09032	2.08619	2.05823	1.99461	2.14758	2.07602	2.18411	2.1383	2.12921	2.15228
Lamp1	1.70815	1.72962	1.69721	1.68166	1.59841	1.67119	1.6293	1.62143	1.64807	1.60261	1.4929	1.67974	1.66931	1.68454	1.72651
Cbfb	1.52272	1.55085	1.49504	1.5634	1.49576	1.49719	1.57701	1.61195	1.63727	1.64535	1.65445	1.49576	1.64445	1.70916	1.70216
Cd164	2.09449	1.96965	2.04295	2.0173	1.96965	1.97619	2.03548	2.1137	1.98115	2.03363	1.98281	2.02631	2.02268	2.07401	2.04672
Pim2	1.23001	1.16869	1.0581	1.53247	1.66091	1.65813	1.30942	1.20214	1.39746	1.56024	1.51093	1.58844	1.0431	1.22012	1.1495
Ms4a4b	2.22381	2.1667	2.1225	2.18158	2.15228	2.18665	2.2465	2.23218	2.22658	2.25236	2.1137	2.2022	2.28288	1.71624	1.66649
Ambra1	1.0884	0.940084	0.977783	1.07833	0.831258	0.799691	0.829281	0.965436	0.912134	0.972901	0.968043	0.822062	0.772671	0.81749	0.785951
Ptprcap	2.22937	2.2436	2.20485	2.15704	2.19436	2.1225	2.21018	2.19177	2.19957	2.17656	2.13373	2.1892	2.21558	2.25236	2.2583
Kat5	0.208977	0.44378	0.296222	0.364503	0.353551	0.469944	0.281137	0.399397	0.273619	0.4197	0.226901	0.251637	0.374247	0.316768	0.4624
Aagab	0.102395	0.145906	-0.07194	-0.174272	-0.261042	-0.067963	-0.0649225	0.132709	-0.122357	-0.198255	-0.12565	0.0541683	-0.181148	-0.218528	-0.361511
Bag6	0.95397	1.0339	1.11061	0.898423	0.872178	0.964321	0.958763	0.971404	0.936098	0.945179	1.01263	0.937546	0.902624	0.791046	1.01693
Rpl36al	2.06606	2.02088	2.0392	1.99461	2.04672	2.00495	2.07002	1.98281	2.01374	2.01021	1.99804	1.95841	2.02631	2.08825	2.06606
Msrb1	0.61551	0.753314	0.508348	0.744971	0.552947	0.779926	0.474902	0.87457	0.784997	0.616356	0.292566	0.568788	0.68973	0.739746	0.670321
Ubald1	1.97784	1.95525	2.06018	1.92313	1.74332	1.92759	1.92759	2.00845	1.92017	1.95053	1.64355	1.98784	2.07201	2.01374	2.05823
Wdtc1	0.645402	0.499868	0.525418	0.937908	0.326352	0.901923	0.446615	0.60679	0.476208	0.505164	0.340167	0.784362	0.368496	0.639664	0.439921
Emb	2.2465	2.2465	2.2465	2.34023	2.2465	2.34385	2.27042	2.33307	2.26432	2.37793	2.27661	2.3859	2.32954	2.29897	2.2613
Surf4	1.50077	1.49719	1.42978	1.48513	1.42719	1.47952	1.40431	1.40744	1.39808	1.48022	1.48232	1.45219	1.39129	1.35359	1.36239
Snx5	1.45085	1.39932	1.47121	1.24405	1.40933	1.19544	1.47605	1.43173	1.51093	1.29687	1.47328	1.25219	1.43434	1.48162	1.43892
Haus4	0.830928	0.74251	0.742202	0.612692	0.357279	0.385031	0.426336	0.860291	0.488267	0.797444	1.00719	0.668277	0.687364	0.656073	0.755485
Hax1	0.620595	0.711205	0.455917	0.728136	0.751765	0.542103	0.631097	0.907545	0.780559	0.72146	0.976278	0.650007	0.6141	0.74128	0.791365
Zfp362	1.2216	1.17239	1.3205	0.964321	0.769843	1.17147	1.125	0.998699	0.885224	1.16316	1.02242	1.075	1.16777	1.30942	1.25526
Sptbn1	1.42784	1.33629	1.35242	1.0427	0.942628	0.991043	1.10932	1.13872	0.95618	1.19116	0.958763	1.2007	1.2527	1.19496	1.11018
Gpr174	-0.0473919	-0.140954	-0.257181	0.147793	0.110374	-0.0899687	0.449969	0.438122	0.666236	-0.0791952	-0.0742799	-0.0107352	0.58505	0.562216	0.535626
Ablim1	1.88731	1.85506	1.89992	1.88179	1.72547	1.88592	1.85245	1.90134	1.78998	1.93665	1.61624	1.99121	1.88179	1.67498	1.57539
Lgals9	1.92759	2.01552	1.95525	1.74226	1.74439	1.70715	1.53777	1.53247	1.51386	1.72858	1.6197	1.71624	1.71319	1.68262	1.67308
Fyn	1.55709	1.59257	1.5462	1.26351	1.27605	1.3205	1.52571	1.43303	1.51166	1.48442	1.36653	1.4259	1.6346	1.60429	1.62056
Khdrbs1	1.41059	1.34604	1.38213	1.24506	1.27133	1.29148	1.32274	1.36891	1.29041	1.275	1.29471	1.15676	1.22852	1.34374	1.3701
Cbx3	1.49433	1.52347	1.50947	1.40807	1.48583	1.36475	1.47813	1.42849	1.40556	1.68166	1.78998	1.64085	1.60514	1.58515	1.59924
Brd4	1.81364	1.74653	1.82834	1.81972	1.64897	1.85767	1.81972	1.846	1.78652	1.85636	1.72444	1.846	1.84987	1.48794	1.3713
Pi4ka	0.538322	0.496434	0.388049	0.428381	0.332019	0.458248	0.706105	0.616074	0.714514	0.460842	0.464738	0.411813	0.591709	0.665362	0.561396
Actn1	2.1225	2.08619	2.01909	2.02996	1.80644	2.08414	1.9521	1.97455	1.97128	2.06409	1.73907	2.05244	2.0173	1.89568	1.73171
Atp6v1f	2.09032	2.07201	2.0924	2.11153	2.05629	2.07804	2.10293	2.09449	2.04107	2.00322	2.04672	2.02268	2.01909	2.05436	2.08825
Rpl23a	2.65573	2.6889	2.68033	2.66375	2.62525	2.74497	2.618	2.618	2.62525	2.618	2.64019	2.6039	2.64019	2.71587	2.69767
Mif4gd	0.453588	0.463179	0.3655	0.959503	0.835882	0.893194	0.650296	0.594213	0.501455	0.856917	0.698936	0.915677	0.745588	0.788177	0.708203
Oaz2	-0.150153	-0.213511	0.1596	0.248988	0.0121355	0.152277	0.201827	0.169772	0.23673	-0.205401	-0.312354	0.180199	0.108496	-0.00280044	0.011202
Ttc9c	0.90684	1.19878	1.24709	1.41502	1.14544	1.36832	1.30558	1.14995	1.24253	1.3233	1.14725	1.43173	1.44619	1.51754	1.50149
Nono	1.38153	1.5272	1.47466	1.50294	1.32666	1.42012	1.3779	1.38823	1.33743	1.59092	1.62404	1.68166	1.49504	1.5762	1.60176
Eif3f	1.81728	1.81972	1.8234	1.77512	1.6346	1.85375	1.72651	1.83836	1.76065	1.81364	1.62754	1.82217	1.76728	1.85636	1.79347
Tomm7	1.48513	1.60514	1.50801	1.52272	1.4719	1.63727	1.49362	1.63195	1.44486	1.59924	1.65813	1.48724	1.58025	1.66837	1.69426
Dgat2	-1.774	-1.3719	-1.66649	-1.73485	-1.50801	-1.1595	-0.858266	-1.69426	-0.968416	-1.47813	-1.20987	-1.18501	-1.74976	-1.60768	-1.19735
Prr13	1.35475	1.33686	1.30394	1.171	1.10201	1.37309	1.1432	1.09051	1.19783	1.26507	1.02636	1.1673	1.4409	1.51606	1.44354
Pcnp	0.946639	0.91178	1.02439	1.09944	1.11582	0.987617	1.17332	1.20793	1.05443	1.14725	1.12149	1.00603	1.10286	1.19258	1.17379
Atxn10	1.22505	1.18126	1.25372	1.32892	1.32386	1.35242	1.32666	1.44288	1.275	1.236	1.2888	1.19926	1.20214	1.22406	1.275
mtNd4l	2.2022	2.07804	2.11589	1.99976	1.94277	1.93665	2.04295	2.04295	2.12696	2.02996	2.07401	2.15228	2.21288	2.00148	2.01197
Stxbp2	1.08335	1.00991	0.994864	0.872861	0.853217	1.10673	1.024	0.810988	1.09987	0.76202	0.952133	1.02321	1.08209	0.752694	0.82994
Slfn1	1.83836	1.9321	1.8185	2.1406	2.08619	2.2022	2.12921	2.01909	2.08825	2.0392	2.04483	2.12029	2.01552	2.09032	1.98115
Rab4b	1.94277	1.84345	1.79815	1.86294	1.71319	1.79697	1.67213	1.66837	1.70216	1.86162	1.66931	1.87094	1.74653	1.73171	1.70117
Lars2	0.808397	0.88557	0.695663	0.496962	0.500662	0.790727	0.62201	0.788496	0.767022	0.424548	0.654048	0.474379	0.578968	0.434529	0.340909
Tmem120b	-0.502249	-1.1486	-0.384529	-0.493268	-0.155819	-0.393591	-0.795521	-0.738825	-1.13783	-0.781509	-0.442493	-0.339178	-1.48162	-0.474379	-0.696258
Sec11c	1.31383	1.38884	1.34029	1.17379	1.06961	1.21571	1.09603	1.27975	1.10975	1.2315	0.961353	1.22455	1.1486	1.06919	1.10845
Rmnd5b	0.951766	0.935737	1.09646	0.785951	0.763269	0.663616	0.673538	0.912842	0.76953	0.795841	0.60035	0.778346	0.964693	0.870813	0.898772
Atp5f1	1.0581	1.0427	1.03989	1.10201	1.22209	1.1432	1.01771	0.896677	0.984581	1.18219	1.2365	1.09433	1.12193	1.19116	1.26351
Rpl28	2.49576	2.47527	2.4803	2.46056	2.45104	2.47031	2.45104	2.45577	2.45577	2.42374	2.46056	2.41074	2.44636	2.4803	2.45577
Aup1	1.23549	1.2931	1.15585	1.14096	1.21181	1.21718	1.27553	1.19496	1.24456	1.18126	1.17658	1.15859	1.15449	1.13206	1.19306
Pold4	0.548601	0.619746	0.588099	0.551588	0.27677	0.771728	0.554035	0.798728	0.466038	0.735151	0.274588	0.76202	0.871495	1.04592	1.00525
Smndc1	1.17472	1.19211	1.17658	1.14725	1.27185	1.03989	1.13783	1.08126	1.0956	1.0431	1.08126	1.03271	0.899472	0.910014	0.902624
Tnrc6a	1.51901	1.4087	1.338	1.6508	1.36891	1.55162	1.50583	1.48232	1.51901	1.73485	1.43565	1.69721	1.66649	1.37549	1.237
Cks2	0.80872	1.05687	1.07958	1.01575	1.10544	1.28826	0.76202	0.753624	1.00371	1.07334	1.3919	0.884189	0.74374	0.860629	0.971778
Rps20	2.81129	2.82364	2.7878	2.7878	2.6889	2.81129	2.79935	2.76575	2.77661	2.76575	2.71587	2.73501	2.7878	2.79935	2.82364
Rps9	2.59704	2.54612	2.54612	2.52861	2.52295	2.57715	2.56444	2.5402	2.50105	2.55824	2.50641	2.56444	2.55213	2.57074	2.56444
Itgb2	2.1383	2.16426	2.10081	1.80883	1.83208	1.65629	1.89992	1.88042	1.83584	1.99291	1.95841	1.96965	2.06213	2.02996	2.02631
Fam107b	1.31052	1.31772	1.275	1.29041	1.2375	1.3233	1.25219	1.42076	1.30668	1.24862	1.02321	1.2211	1.36772	1.51827	1.48232
Pptc7	0.779926	0.702815	0.748982	0.901572	1.0775	0.900171	0.991806	0.955443	1.07417	0.957655	0.857929	0.921728	0.929967	0.950665	0.523276
Cox5a	1.63906	1.63817	1.67403	1.67403	1.753	1.6346	1.64175	1.6223	1.74976	1.62492	1.83208	1.53625	1.60345	1.73907	1.77965
Ash1l	0.152513	0.178776	0.508613	0.340662	0.371745	0.42174	0.724491	0.343631	0.425569	0.840192	0.626263	0.911073	0.72692	-0.107088	-0.0469246
Idnk	1.72135	1.75845	1.73275	1.76285	1.8371	1.85116	1.89148	1.92461	1.93513	1.68454	1.74976	1.78767	1.59757	1.69231	1.59092
Cmah	1.47121	1.31439	1.4569	1.72651	1.29256	1.63018	1.56181	1.5634	1.59924	1.87498	1.42269	1.90419	1.72444	1.5827	1.48092
Tomm20	1.66463	1.68262	1.60261	1.64716	1.79697	1.60176	1.63283	1.62842	1.64175	1.58351	1.72858	1.58025	1.54159	1.61452	1.65629
Ssbp3	1.60768	1.5524	1.57458	1.55631	1.3919	1.59841	1.57297	1.71726	1.46299	1.47397	1.30613	1.46231	1.73801	1.65262	1.55709
Rpl36	2.34023	2.35866	2.35119	2.33307	2.31569	2.35119	2.34751	2.36245	2.34023	2.34385	2.32603	2.31911	2.35491	2.38994	2.3819
Nrm	0.885224	0.926736	0.899822	0.148029	0.163146	0.355539	-0.312599	0.14119	-0.229296	0.71572	0.591153	0.534011	0.429661	0.445326	0.62201
Myl6	2.33664	2.32256	2.33664	2.26432	2.25532	2.29571	2.30227	2.30892	2.29897	2.24942	2.24072	2.26432	2.32603	2.35866	2.34385
Arf1	1.40556	1.55866	1.47535	1.54697	1.65262	1.56817	1.50005	1.5287	1.45488	1.51459	1.59423	1.50801	1.46572	1.52272	1.5634
2810001G20Rik	0.264666	0.336214	0.290618	0.0609473	-0.150625	0.247062	-0.113662	0.191358	0.0574406	0.152277	-0.290375	0.331525	-0.207308	0.122592	0.0249732
Ahsa1	0.626263	0.903676	0.774245	0.989899	1.35242	0.955443	1.16362	0.968043	1.22455	1.04431	1.16316	0.816512	0.606229	0.853889	1.0331
Polr1d	1.92017	1.96642	1.93817	1.99121	2.03179	1.97784	1.99461	1.96	2.00322	2.02268	1.99291	1.93665	2.01021	2.02631	2.03548
Mcm2	0.473857	0.4141	0.55703	0.317995	0.594492	0.300369	0.261766	0.509676	0.400408	0.784362	1.22505	0.643104	0.656073	0.945909	1.03151
Med6	-0.25501	-0.0490274	0.0189041	-0.151097	-0.0532335	-0.151805	0.0560381	0.0487937	-0.218289	-0.0789611	0.0347792	-0.0158698	-0.134122	-0.325368	-0.149681
Leprotl1	1.64085	1.61797	1.57701	1.45353	1.20359	1.63106	1.3956	1.62317	1.49219	1.56419	1.25065	1.66183	1.5959	1.53171	1.45488
Srek1	0.247062	0.379007	0.418172	0.515265	0.533473	0.304522	0.492214	0.180436	0.306234	0.676175	0.76015	0.436581	0.441978	0.306723	0.258146
Pomp	1.49934	1.44553	1.40306	1.46163	1.67213	1.40181	1.66556	1.61538	1.56419	1.4979	1.70216	1.36951	1.50728	1.6293	1.65262
Brd2	1.47813	1.53171	1.58025	1.50005	1.53398	1.40996	1.47121	1.49647	1.4542	1.48092	1.35475	1.51239	1.44156	1.60514	1.49077
Coa3	0.809044	0.808073	0.767648	0.665362	0.857929	0.566047	0.798728	0.686773	0.695663	0.811312	0.757038	0.549687	0.656362	0.695366	0.866049
Rab18	0.512868	0.690322	0.684706	0.732097	0.715418	0.88799	0.560031	0.71904	0.524347	0.44378	0.381515	0.797765	0.608193	0.665653	0.567417
Erp44	1.58025	1.59757	1.69328	1.52795	1.72135	1.58926	1.55866	1.64085	1.57863	1.78998	1.62579	1.77512	1.54466	1.65445	1.54312
Tes	1.07126	1.2568	1.11538	1.13917	0.992188	1.08967	1.17147	1.22752	1.33972	1.08251	1.12018	1.10759	1.16041	1.11105	1.0138
Rbx1	1.59009	1.67403	1.48724	1.56261	1.67878	1.57217	1.35184	1.58762	1.57701	1.56181	1.6982	1.54083	1.47328	1.72032	1.7476
Nupl2	-0.140718	0.114132	-0.343136	-0.170719	0.249469	-0.0359467	-0.224268	0.151333	-0.289888	-0.345612	0.0974694	-0.151333	-0.18091	-0.551588	-0.0862203
Dnajc5	1.43238	1.2729	1.30121	1.36475	1.20166	1.32666	1.28559	1.33972	1.41629	1.44156	1.18549	1.48513	1.33915	1.01419	1.09859
Mrps28	-0.792004	-0.584219	-0.76953	-0.758593	-0.491424	-1.06055	-0.507551	-0.579796	-0.495642	-0.793282	-0.423782	-1.04956	-0.80323	-0.931047	-0.675003
Ccr9	1.68262	1.61195	1.72858	1.46231	1.46777	1.44024	1.45085	1.45622	1.45286	1.846	1.76506	1.81728	1.44222	1.27764	1.35126
Sh3glb2	0.370995	0.399903	0.529978	0.078727	-0.0993455	0.17143	0.0331446	0.31824	0.180199	0.0658579	0.139304	0.374247	0.23889	0.263457	0.421995
Kcnab2	1.74439	1.7193	1.77512	1.26976	1.24862	1.37911	1.31383	1.10072	1.42012	1.3571	1.232	1.33401	1.44752	1.3719	1.353
4930523C07Rik	0.870813	0.940447	0.930327	0.824026	0.699532	0.888683	0.81749	0.847188	0.830269	0.81521	0.480918	0.862659	0.649143	0.64167	0.622293
Atxn7l3b	1.57137	1.50005	1.4929	1.52571	1.48022	1.52421	1.50874	1.57539	1.52124	1.55866	1.47952	1.58107	1.51386	1.26924	1.02203
Ccr7	1.77852	1.7923	1.7684	1.8185	1.82834	1.86559	1.66276	1.75409	1.65813	1.78767	1.61452	1.8409	1.58107	1.6508	1.56897
Pabpn1	1.80525	1.83584	1.70916	1.85245	1.93513	1.76285	1.88869	1.90706	1.85245	1.7958	1.87094	1.7193	1.76951	1.2824	1.16087
Anp32b	2.2436	2.21558	2.27042	2.29897	2.36245	2.25236	2.30558	2.28288	2.32256	2.31229	2.45577	2.21288	2.2735	2.29571	2.31569
H2afz	2.0392	2.06803	2.05053	1.89148	1.94897	1.96481	1.86826	1.92017	1.95525	2.10937	2.15943	2.03734	2.04295	2.04672	2.09869
Auh	0.566047	0.580625	0.23505	0.340909	0.216616	0.385283	0.353054	-0.0163366	-0.155819	0.411559	0.315541	0.332512	0.200874	0.20135	0.348835
Msl1	1.43043	1.19735	1.41122	1.4259	1.26248	1.41249	1.38335	1.45892	1.38213	1.42784	1.233	1.4363	1.43892	1.31605	1.22307
Mrpl51	1.0407	0.924586	1.03789	0.911073	1.02085	1.02993	1.00024	0.947004	1.11669	1.06548	1.2527	0.820427	0.978536	1.10286	1.12896
Klc1	-0.133416	0.31015	-0.0448221	0.256216	0.271439	0.30917	0.229056	0.151569	0.213989	0.262491	0.351564	0.427103	0.406738	0.256457	0.627683
Cd47	1.6807	1.74976	1.65629	1.66369	1.49362	1.61883	1.36951	1.47605	1.38639	1.68744	1.44818	1.67688	1.45757	1.42914	1.16592
Fbxl8	-0.189932	-0.302812	0.159836	-0.0270742	-0.356285	0.119301	-0.0710041	-0.205401	-0.337202	-0.0184373	-0.680582	0.106618	-0.259593	0.0196043	-0.0515977
Celsr1	0.209216	0.146141	0.228577	-0.0735779	-0.31015	-0.0305762	-0.383022	-0.382268	-0.663616	-0.217811	-0.0518314	0.0522987	-0.145198	-0.287455	-0.410543
Ccdc41	-0.0941872	-0.163619	0.140247	-0.0593108	0.257422	-0.0303428	0.181148	0.0705362	-0.0144695	0.0438877	0.352309	0.049261	-0.0623502	-0.338684	0.00443405
Zbp1	1.3261	1.37249	1.34259	1.34086	1.70615	1.41439	1.43827	0.968416	1.2824	1.35242	1.49362	1.3713	0.453846	0.895631	0.621161
Gsn	1.68166	1.64625	1.64085	0.652604	0.416899	0.735457	0.864014	0.923871	0.606229	1.02281	0.390063	0.935014	1.00952	0.988377	0.892152
1200011I18Rik	0.295978	0.217811	0.0735779	0.217811	0.274346	0.312844	0.268535	0.162437	0.180436	0.37625	0.230015	0.344869	0.23457	0.398134	0.319714
Rbbp4	1.3571	1.47397	1.54389	1.57378	1.40681	1.43565	1.4929	1.46163	1.34374	1.49862	1.65537	1.47535	1.43499	1.45085	1.4542
Map3k1	0.543725	0.878339	0.647703	0.71904	0.291592	0.668569	0.547788	0.663035	0.729354	0.81326	0.459026	0.834228	0.874228	0.373746	0.279923
Ubl5	2.09659	2.08414	2.05629	2.14292	2.14292	2.20485	2.18411	2.12029	2.18158	2.11153	2.03548	2.11589	2.12029	2.14292	2.21558
Ubap2l	1.62579	1.6982	1.49148	1.75627	1.72962	1.81607	1.79815	1.65537	1.8005	1.62404	1.81972	1.61797	1.7338	1.70018	1.69721
Zfp251	-0.565499	-0.845518	-0.727832	-0.717832	-0.880056	-0.711505	-0.753004	-1.00293	-1.02478	-0.830928	-0.883154	-0.716926	-0.788814	-1.14589	-1.05606
Isca1	0.735151	0.815861	0.65347	0.515531	0.540751	0.648567	0.72146	0.776451	0.69596	0.638233	0.603427	0.61016	0.736987	0.756106	0.598674
Abi3	0.0754501	0.0422526	0.283809	-0.178064	0.10216	0.171666	-0.601748	-1.3023	-0.367996	0.296222	0.399903	0.495642	-0.514199	-0.338437	-0.425569
Ubxn1	1.11495	1.13828	1.206	1.1486	1.24203	1.16869	1.10587	1.07625	1.11364	1.11148	1.07625	1.13294	1.02478	1.0884	1.13783
Pten	1.60599	1.36357	1.52124	1.35827	1.16225	1.20022	1.22455	1.27185	1.206	1.39622	1.26041	1.36535	1.34489	1.41185	1.32162
Sipa1l1	0.636803	0.69596	0.847188	0.751455	0.433247	0.74251	0.633092	0.643104	0.785315	0.754554	0.605388	0.814885	0.589487	0.493268	0.451519
Pbxip1	1.31218	1.20503	1.29633	1.49433	1.04391	1.5168	1.28934	1.52795	1.37549	1.36594	0.822062	1.44553	1.41122	1.22307	0.998699
Tecpr1	1.55945	1.5934	1.39808	1.55318	1.13206	1.62404	1.41502	1.60599	1.55396	1.53171	0.937908	1.57137	1.64625	1.49007	1.11191
Inf2	-0.124709	-0.385786	-0.246581	0.191833	0.133416	0.0913747	-0.049962	-0.248025	-0.122122	0.262733	-0.318977	0.0979384	-0.417408	0.0254401	0.0532335
Wdr43	1.18737	1.04633	1.06178	1.21522	1.52421	1.04916	1.4542	1.33401	1.2931	1.20407	1.40119	1.14141	1.07085	0.994481	1.09221
Sptan1	1.8271	1.76396	1.7338	1.9187	1.75518	1.84729	1.74332	1.78767	1.64085	1.74119	1.73485	1.8271	1.87094	1.74976	1.75736
Hdgf	1.75955	1.8234	1.70315	1.84345	2.03363	1.8777	1.95841	1.87634	1.99291	1.83458	1.99976	1.84345	1.87228	1.83208	1.92313
Gtpbp4	0.641097	0.352309	0.430173	0.520068	0.90684	0.478039	0.6921	0.589487	0.594213	0.546433	0.805165	0.612129	0.706404	0.295978	0.311864
Tox4	0.395609	0.511537	0.34586	0.261766	0.49617	0.462919	0.537243	0.360764	0.616074	0.31456	0.42608	0.356036	0.411051	0.612129	0.527831
Mat2a	1.54852	1.50294	1.54852	1.64988	1.87228	1.62492	1.86162	1.70916	1.86559	1.71726	1.98448	1.64988	1.67119	1.26611	1.44486
Smchd1	1.14051	0.881432	1.04633	1.19687	1.15494	1.09646	1.13828	1.1325	1.2365	1.22357	1.19974	1.24354	1.04916	1.18454	1.12544
Nfkb2	0.926019	1.05933	0.638806	1.64897	1.78998	1.7338	1.55007	1.5102	1.44354	1.53625	1.60429	1.50947	0.981176	1.04996	1.01967
Pik3ca	0.668861	0.609598	0.571808	0.966552	0.616921	0.984581	1.13161	1.01224	0.917098	0.95397	0.687955	0.905433	0.906488	0.408005	0.429405
Dscr3	0.0756841	-0.118361	0.0834097	-0.185657	-0.245619	-0.0301093	-0.261525	-0.382017	0.0923121	0.00163359	0.00723454	-0.188982	0.253082	0.146849	0.0462237
Cd48	1.38396	1.43434	1.3773	1.10415	0.923156	1.15086	0.918165	1.08168	0.98231	1.21718	0.925302	1.22505	1.15722	1.16777	1.18879
Gtf2h2	-0.140483	0.0700683	-0.246341	0.071706	0.231453	0.0515977	0.441978	0.170009	0.0684308	0.0186707	0.125885	0.0544021	-0.121652	0.0406176	0.157946
Tpgs1	0.373746	0.249469	0.277012	0.334732	0.159836	0.342146	0.262008	0.39965	0.479871	0.188507	0.304278	0.470726	0.273376	0.306968	0.296953
Cd53	2.43264	2.44636	2.40229	2.59029	2.47527	2.61089	2.74497	2.74497	2.70666	2.53436	2.3819	2.59704	2.72532	2.68033	2.64019
Arid5a	0.582559	0.753624	0.825666	0.732402	0.569886	0.917809	0.701322	0.509942	0.725705	0.69715	0.475685	0.836213	0.722974	0.661291	0.562489
Dusp22	-0.267567	-0.244657	0.204924	0.0569731	0.368246	0.509942	0.350075	0.0352462	0.50172	0.196828	0.404204	0.270955	-0.0438877	-0.0948905	0.0551032
Ptp4a3	2.07002	1.92909	1.9114	1.87906	2.08006	1.92461	1.97784	1.97619	1.80644	1.57863	1.61538	1.60176	1.71726	1.8603	1.80169
Uba52	2.41503	2.41503	2.38994	2.3819	2.35491	2.38994	2.38994	2.41074	2.39813	2.40649	2.31911	2.37793	2.39813	2.41503	2.41074
Cct3	1.23399	1.21035	1.1595	1.44619	1.72754	1.32442	1.53021	1.3501	1.41122	1.28613	1.69525	1.12852	1.19831	1.39252	1.4596
Chd8	1.24913	0.978536	1.17379	1.16179	1.07875	1.20118	1.28987	1.46231	1.15267	1.17054	0.973276	1.10286	1.22012	1.00178	1.12105
Pim3	0.0518314	-0.0142361	0.601189	0.0270742	0.323154	0.226901	0.23817	0.208023	0.314805	-0.0562719	0.588099	0.0315102	-0.144962	0.0693665	-0.0361803
Tmed2	1.44952	1.44486	1.5168	1.57137	1.57217	1.63372	1.56897	1.4979	1.49934	1.45152	1.47397	1.47466	1.48232	1.58433	1.5762
Tmem176a	0.128708	0.179013	0.434016	0.821407	0.389056	0.858266	0.217572	0.391826	0.280651	0.776136	0.0483264	1.08042	0.515531	0.509676	0.720855
Dazap2	1.69623	1.72238	1.69919	1.66931	1.57137	1.70916	1.59757	1.70117	1.68262	1.48513	1.46163	1.60939	1.62143	1.63995	1.6508
Ssh2	1.68358	1.6128	1.6807	1.77965	1.39932	1.846	1.61883	1.75736	1.5934	1.774	1.42333	1.85245	1.71522	1.59673	1.48653
Mrpl39	0.165275	-0.118126	0.146377	0.256457	0.420975	0.297929	0.310394	0.208262	0.109435	0.347843	0.444811	0.261042	0.231213	0.329554	0.351068
Sfrs18	1.25475	1.28187	1.33288	1.66743	1.58926	1.41757	1.57217	1.49148	1.60345	1.7193	1.38032	1.83584	1.70018	1.28081	1.40681
Lrrc61	0.645689	0.690618	0.634804	0.456953	0.254528	0.562489	0.744663	0.729354	0.514732	0.606509	0.385786	0.679699	0.730877	0.753004	0.575935
Cd82	1.02478	1.19783	1.14096	1.26092	1.50438	1.35534	0.986477	1.00062	0.97929	1.10845	0.78468	1.21133	0.566321	0.753934	0.657521
Sharpin	1.04875	1.16684	1.14905	1.03629	1.06301	1.07334	1.04835	0.983823	0.900171	0.973651	1.00952	1.03669	0.962094	1.02755	0.984202
Sugt1	1.4569	1.40119	1.38578	1.4542	1.28559	1.50583	1.26715	1.31939	1.41185	1.68358	1.48022	1.62143	1.40493	1.3205	1.27816
Elavl1	1.85116	1.76065	1.76065	1.97455	2.04862	1.86826	1.92017	1.93513	2.00495	1.95525	2.09869	1.98115	1.86426	2.04862	2.03363
Aes	2.27661	2.24072	2.28605	2.06409	1.96642	2.04862	2.05629	2.06803	1.99976	2.09659	1.96642	2.21018	2.12696	2.13601	2.08006
Atp5o	1.61452	1.61366	1.64265	1.53549	1.6171	1.54006	1.56977	1.50728	1.64535	1.50438	1.74653	1.49647	1.52421	1.66649	1.65906
Samd9l	0.810988	0.732097	0.876967	0.679699	0.708502	0.922799	0.613255	0.302567	0.744048	0.875939	0.626547	1.01536	0.620595	0.515798	0.518999
Slc9a3r1	1.31605	1.21571	1.21376	1.12544	1.16546	1.20359	0.943357	1.04956	0.745896	1.07458	0.954338	1.11495	1.06919	1.33175	1.24001
Casc3	0.6581	0.873202	0.744971	0.705207	0.815536	0.956917	0.903676	0.886261	0.744356	0.600071	0.577589	0.764831	0.764519	0.744663	0.72692
Impa2	-0.654048	-0.491688	-0.548873	-1.17845	-0.845852	-0.913904	-0.521404	-1.30176	-0.48118	-0.508613	0.0273077	-0.709103	-0.509145	-0.490108	-0.361262
Iqgap1	1.71522	1.71016	1.70515	1.5462	1.45622	1.60599	1.59257	1.48513	1.6197	1.62754	1.38517	1.64807	1.72754	1.57137	1.54697
Ddx58	1.24001	1.11061	1.09773	1.04471	0.766709	1.03749	0.65347	0.82994	0.806457	1.0236	0.875597	1.08126	0.553763	0.582559	0.312109
Galnt7	-0.144255	-0.0350127	0.0191375	-0.196114	-0.177116	-0.21805	-0.126826	0.0930153	-0.0555707	0.113897	-0.181622	-0.0394498	0.0635194	0.00210033	-0.275315
Itgb3	0.215183	0.452036	0.264666	-0.283323	-0.499868	0.0135359	-0.0268408	0.221875	-0.2526	-0.0273077	-0.107323	0.248506	0.342146	0.3298	0.317995
Hmha1	1.74226	1.73171	1.69231	1.75084	1.27764	1.77625	1.62754	1.83333	1.63549	1.79347	1.29417	1.83083	1.83083	1.67403	1.70515
Anapc1	0.775505	0.6581	0.782142	0.826323	0.730572	0.65347	0.585881	0.841521	0.831917	0.889029	0.797123	0.746204	0.755174	0.866729	0.881088
Parl	0.970282	1.00024	1.02203	1.19163	1.17425	1.33857	1.24102	1.11451	1.30722	0.97103	1.26767	0.91355	0.971404	1.02518	1.13029
Snrpd2	1.27395	1.33288	1.21474	1.34662	1.4569	1.33629	1.42397	1.39437	1.47883	1.37369	1.60261	1.26767	1.26248	1.49934	1.67498
Bcap31	1.80169	1.8409	1.774	1.82834	1.846	1.77063	1.71522	1.9143	1.84987	1.86692	1.81123	1.74226	1.88317	1.86162	1.81728
Igflr1	0.606509	0.625979	0.606509	0.0539346	-0.00350056	0.256939	0.139069	0.141426	0.180673	0.333498	-0.0925465	0.431709	0.408766	0.525418	0.357279
Kars	0.920301	0.923156	1.0068	1.17239	1.39006	1.01888	1.26196	1.20648	1.29742	1.1477	1.40181	1.01928	1.14051	1.14995	1.25834
Tgif1	0.897026	0.682937	0.975151	1.47052	1.2985	1.46368	1.43108	1.51606	1.3233	0.987237	0.848191	1.22406	1.13073	1.13427	1.1432
Arcn1	0.28551	0.293053	0.271681	0.23817	0.512601	0.186132	0.333252	0.463179	0.381264	0.290375	0.23817	0.322908	0.346603	0.307212	0.396618
Tln1	1.97455	2.07602	2.07401	1.89288	1.6807	1.95525	1.81123	1.81972	1.75736	1.83333	1.80763	1.9321	2.00322	1.95053	1.92461
Gpbp1	1.07458	1.07875	1.10501	0.982688	0.956548	0.923156	1.0347	0.996779	0.832247	0.998699	0.897724	1.16869	1.01888	0.999468	0.941537
Man1a2	0.380511	0.6141	0.478562	0.792323	0.589209	0.605668	0.734845	0.694474	0.306479	0.821735	0.495114	0.78468	0.790408	0.3234	0.413083
Tanc1	0.508879	0.524883	0.182334	-0.113897	-0.277497	-0.0105018	0.242494	-0.049261	0.150153	0.290618	0.178539	0.410289	0.287941	0.216616	0.27483
Emd	0.563583	0.578141	0.614946	1.00216	0.752074	0.710003	0.730267	0.890069	0.689434	0.68973	0.778346	0.630243	0.593378	0.571808	0.77961
Cd97	1.09688	1.08925	1.13073	1.12588	0.491951	1.00913	1.11408	1.43238	1.03709	0.860629	0.250192	0.861644	1.29579	1.2305	1.13073
Prpf3	0.23817	0.105445	0.146613	0.222832	0.478824	0.397376	0.541832	0.302812	0.150389	0.0266073	0.533204	0.230973	0.342394	0.188744	0.243455
Plekhg2	0.853889	0.737906	0.832247	0.893194	0.350075	1.02795	0.877653	0.870472	0.653759	0.763581	0.451519	0.761085	0.800334	0.88799	0.853553
Flna	2.04295	2.05823	2.06606	1.71726	1.48092	1.68938	1.54466	1.75955	1.48936	1.70216	1.46777	1.64355	1.84472	1.86826	1.81485
Gpt	-0.653759	-0.458248	-0.727528	-0.682348	-0.845518	-0.429917	-0.970282	-0.900171	-0.64253	-0.844851	-0.786586	-0.782459	-0.975903	-1.08798	-0.679405
Mapk1	1.41884	1.27553	1.30722	1.28453	1.2729	1.24354	1.40119	1.19116	1.39129	1.26767	1.22554	1.17658	1.32835	1.35126	1.37489
Dennd6a	0.102629	0.0424861	-0.0635194	0.0789611	-0.168115	0.040384	0.127532	0.151805	0.285996	0.17214	-0.121652	0.290861	0.162201	-0.0261404	0.226422
Arpc2	2.34751	2.30892	2.32603	2.34385	2.35119	2.37012	2.35491	2.40229	2.3819	2.34023	2.30227	2.34023	2.37012	2.33307	2.34751
Ech1	1.19783	1.14365	1.10673	0.738212	0.622576	0.767962	0.919232	1.03709	0.601468	0.858941	0.553219	0.932848	0.94445	1.14725	0.998315
Cep120	0.261283	0.230015	0.296466	0.359768	0.102395	0.300614	0.190883	0.414863	0.0329111	0.362259	-0.0548695	0.285753	0.368746	0.166458	0.359519
Zc3h4	1.00874	0.978913	1.13739	1.02715	0.929608	1.16041	1.16823	1.16638	1.17751	1.14815	1.06096	1.09221	1.09859	1.02478	1.04351
Ttpal	0.108261	0.136006	0.258628	0.479085	0.297441	0.470205	0.317504	0.428893	0.261042	0.407245	0.447389	0.389559	0.401926	0.267325	0.473074
Dock2	1.57701	1.54466	1.52496	1.70216	1.48302	1.72547	1.58188	1.67025	1.64355	1.62667	1.34778	1.63638	1.69231	1.6223	1.58844
Ube2j1	1.13561	1.09646	1.00409	1.13073	1.05037	1.08377	1.02953	0.88281	0.813909	1.04633	0.905081	1.00796	0.98496	1.15041	1.04875
Rft1	-0.447646	-0.155347	0.0836439	-0.258628	-0.532935	-0.165512	-0.337696	-0.294759	-0.336955	-0.769216	-0.786268	-0.601468	-0.387294	-0.70162	-0.674709
Trmt6	0.160782	0.191833	0.258869	0.367247	0.338931	0.219484	0.386791	0.399903	0.396366	0.3765	0.789451	0.241292	0.27774	0.185657	0.453846
Axin1	0.933569	0.859278	0.869791	0.733318	0.71572	0.702815	0.867408	0.630243	0.696258	0.70401	0.537243	0.560304	0.595327	0.624844	0.671197
Ctsb	1.82958	1.90277	1.83458	1.48022	1.47328	1.67878	1.45825	1.49362	1.42076	1.67688	1.50438	1.66463	1.61797	1.7193	1.69919
Spsb3	0.462919	0.636803	0.615228	0.673538	0.57016	0.824354	0.60679	0.776767	0.680876	0.604827	0.07194	0.858266	0.723278	0.574008	0.757349
Rhoa	1.87094	1.92017	1.85767	1.8777	1.8603	1.91576	1.96965	1.93665	1.94277	1.83963	1.69623	1.78998	1.80763	1.85506	1.86294
Lbh	2.25532	2.14992	2.13601	2.02631	1.65537	2.07401	2.08006	2.13146	2.01552	1.9397	1.83083	2.01197	2.17906	2.07804	2.03734
2310036O22Rik	1.45488	1.4259	1.53625	1.51606	1.55007	1.57378	1.53854	1.45353	1.50438	1.52124	1.5205	1.68647	1.48022	1.5959	1.60514
Kif21b	1.63195	1.67308	1.62579	1.58844	1.22505	1.6197	1.64716	1.59423	1.51459	1.46299	1.2375	1.59673	1.83584	1.70615	1.57863
Hdac7	1.33972	1.24608	1.36357	0.798086	0.750527	0.816838	1.02993	1.1468	1.02597	0.905785	0.81456	0.999468	1.19021	1.25372	1.09051
Zcchc11	0.0703023	0.583666	0.459026	0.701919	0.226901	0.65839	0.411559	0.351316	0.594492	0.949565	0.351812	1.17798	0.676175	-0.0156364	-0.0583757
Tmem66	2.06803	2.07401	2.07804	2.00322	1.62667	2.00322	1.88317	2.04672	1.90995	2.09449	1.67878	2.10937	2.04107	2.04107	1.9632
Tm9sf2	0.497226	0.549687	0.390567	0.603147	0.675296	0.671782	0.499868	0.663325	0.803553	0.85221	0.564951	0.652604	0.666819	0.695663	0.767962
Gimap1	1.27237	1.19926	1.27342	1.27711	0.902624	1.19401	1.18266	1.28826	1.25834	1.30777	0.989519	1.42333	1.3785	1.3773	1.26871
Synrg	1.00332	0.671782	0.940084	0.635089	0.417153	0.385534	0.586158	0.367747	0.418426	0.716021	0.495378	0.810015	0.683821	0.437352	0.074982
Max	1.38274	1.44818	1.29094	1.50656	1.56737	1.35768	1.55631	1.49219	1.50728	1.41439	1.57863	1.39068	1.40431	1.43173	1.42914
Taok2	0.731487	0.578416	0.610722	0.687068	0.40471	0.673831	0.796482	0.780243	0.48853	0.816838	0.614382	0.60063	0.790727	0.944814	0.513666
4932438A13Rik	0.824026	0.77456	0.837207	0.834559	0.533742	0.876967	0.633377	1.07209	0.791046	0.861644	0.508879	1.13339	0.91072	0.854898	0.682348
Rad51d	0.157473	0.208739	0.216138	0.110374	0.282108	0.143312	0.2758	0.2085	0.434016	0.285024	0.363007	0.342641	0.273619	-0.0469246	0.170482
Pdk2	-0.282594	-0.140718	-0.129649	-0.0621164	-0.484852	0.0916091	0.160073	-0.191358	-0.414609	-0.306479	-0.7496	-0.0431869	0.000933481	0.260318	-0.0231057
Eif2ak4	-0.950665	-1.10845	-0.791365	-0.827308	-0.52515	-0.772671	-0.911427	-0.46734	-0.414354	-0.940084	-0.626263	-0.866389	-0.898772	-0.784997	-0.868429
Ino80b	0.663325	0.846854	0.793282	0.870472	1.01928	0.923513	0.613537	0.883154	0.90825	0.892847	0.61241	1.20359	0.755485	1.02085	0.89389
Me2	0.980044	0.951766	0.886606	0.758282	0.653759	0.54562	0.749909	0.94737	0.746204	0.974026	0.996779	0.854561	0.935375	1.02636	1.05078
Swi5	0.811312	0.942992	0.76202	0.539941	0.878339	0.704908	0.582006	0.594492	0.785633	0.6921	0.76953	0.46188	0.597558	0.61016	0.685001
Tubb2a	0.00676779	0.0368808	0.120241	0.424548	0.0235726	0.411051	0.223071	0.351564	0.0331446	0.152513	-0.301102	0.151097	0.343879	0.28551	0.349331
Pear1	-0.362259	-0.397376	-0.121887	0.266841	-0.549415	-0.0897344	0.181385	-0.606229	0.082473	0.181622	-0.233371	0.151333	0.368995	0.249228	0.300858
Zmynd11	1.61883	1.63906	1.753	1.69133	1.5462	1.61366	1.61024	1.53625	1.62754	1.79815	1.53398	1.80883	1.78422	1.31939	1.47883
Gimap8	0.761085	0.652315	0.520869	0.861982	0.759527	0.829281	0.906137	0.607071	0.875597	0.942265	0.526222	0.996779	0.975903	0.0866888	0.23649
Cep250	0.247303	0.241532	0.62286	0.432734	0.023806	0.138598	0.202065	0.208739	-0.0553369	0.465778	0.374998	0.395356	0.288185	0.468381	0.505429
2700089E24Rik	-0.13318	-0.135771	-0.160546	-0.141897	0.0527661	-0.151569	-0.0593108	-0.161728	-0.132239	-0.21184	0.0567394	0.131297	-0.0794293	-0.00256707	-0.208262
Mrpl28	0.052065	0.221636	0.223789	-0.0242729	0.0820047	0.00886818	0.194925	0.0707702	-0.0770884	-0.0698344	0.393339	0.0023337	-0.23865	0.280166	0.256698
Pwp1	0.416389	0.568239	0.521137	0.692397	0.966552	0.480133	0.892152	0.674417	0.755795	0.679405	0.898423	0.317259	0.501985	0.577313	0.732097
Mtg1	0.0572069	-0.0347792	0.182571	0.21805	-0.164093	0.216377	0.155819	0.152041	-0.187082	-0.230015	0.0628178	0.0632855	-0.225704	0.0198378	-0.0815364
Rpl7a	1.9187	1.9632	1.97128	1.88042	1.9085	1.87634	1.86559	1.85245	1.90134	1.94897	1.88317	1.84217	1.8271	1.87634	1.86692
Wdr83	0.20016	0.0637532	0.0653902	-0.227619	-0.00326719	-0.253082	-0.134122	-0.445326	-0.155583	-0.198017	-0.0473919	0.0135359	0.0184373	-0.21184	0.00513417
Smc6	0.893542	0.901222	0.964693	0.835882	0.853553	0.87457	0.910014	0.931767	1.00525	1.23951	1.00564	1.15631	1.24253	0.918876	0.707004
Tardbp	1.22951	1.238	1.18832	1.47121	1.43238	1.30339	1.50801	1.50438	1.43043	1.61538	1.67688	1.5634	1.56578	1.38884	1.56737
Dusp2	2.01374	1.98784	2.09032	1.76951	2.02631	1.73485	1.91723	1.83963	1.80169	1.51093	1.41122	1.15722	1.81972	1.78652	1.8985
Kbtbd11	1.79347	1.78652	1.83083	1.89428	1.72858	1.90134	1.77512	1.77175	1.81364	2.03548	1.76617	2.15704	1.88042	1.88731	1.76396
Usp7	1.1193	1.01849	1.10845	1.15813	1.09944	1.08126	1.20938	1.00101	1.06219	1.11625	1.07375	1.19544	1.05892	0.924944	0.942992
Chtop	1.24608	1.13294	1.06548	1.09263	1.11712	1.10802	1.06137	1.11974	1.17705	1.12852	1.0775	1.09773	1.06795	1.07917	1.0351
Txnl4a	1.2315	1.27711	1.10029	1.10372	1.31994	1.07541	1.1294	0.978913	1.1325	1.18501	1.20022	0.971404	1.14096	1.21571	1.31383
Slc17a9	1.37609	1.45488	1.46915	1.18079	0.889375	1.12105	1.27605	1.05524	1.11148	1.16179	0.828623	1.13739	1.33118	1.38396	1.26924
Crlf3	1.40306	1.3767	1.48022	1.52421	1.05728	1.52496	1.39129	1.50366	1.34778	1.6223	0.998315	1.53247	1.53322	1.29202	1.34374
Fermt3	1.5462	1.64355	1.68358	1.59757	1.49433	1.66276	1.35886	1.52645	1.50221	1.57137	1.54929	1.68454	1.52645	1.69328	1.66837
Nxf1	1.54929	1.51093	1.56817	1.64445	1.5959	1.55945	1.66743	1.6197	1.63638	1.61024	1.50294	1.67403	1.60684	1.45353	1.60853
Clk4	0.336461	0.389811	0.596721	0.378254	0.17214	0.413846	0.276042	0.361013	0.332019	0.155111	-0.107088	0.399903	0.357279	0.365001	0.354793
Tnfaip8	0.756106	0.624277	0.653759	0.353799	0.277012	0.499604	0.253082	0.253805	0.350075	0.616638	0.43299	0.636518	0.369245	0.208739	0.159127
Kpnb1	1.86294	1.753	1.70415	1.72032	1.93361	1.64175	1.7923	1.77852	1.74653	1.73171	1.94432	1.76506	1.73066	1.8234	1.8777
Twf1	0.328815	0.258146	0.390818	0.347595	0.336214	0.261042	0.426591	0.309905	0.400661	0.367747	0.23649	0.549958	0.201112	0.222353	0.138362
Ptprs	-0.132945	-0.292566	-0.326598	0.038282	0.156528	-0.184232	-0.287941	-0.467079	-0.0235726	-0.31358	0.12612	-0.188744	-0.0988764	0.356782	0.363256
Nudcd3	0.61241	0.714213	0.83489	0.745279	0.722974	0.686773	0.784362	0.599512	0.536704	0.544808	0.50172	0.648855	0.825338	0.661582	0.701919
Rab8b	1.03072	0.982688	0.980044	1.20793	1.233	1.17472	1.05524	1.18407	0.969162	1.07583	1.08293	0.910014	1.25783	1.38456	1.29202
Rhoh	1.73485	1.79933	1.79347	1.52645	1.38456	1.51459	1.37429	1.33231	1.3261	1.57539	1.24152	1.6346	1.57701	1.55552	1.55162
Abhd16a	1.2325	1.37369	1.31439	1.17425	1.1486	1.19783	1.0663	1.171	1.13694	1.18549	0.882465	1.11712	1.03072	1.00991	1.12588
Ptcd3	0.563857	0.480395	0.778978	0.578692	0.637947	0.508613	0.629105	0.747438	0.759838	0.592544	0.774245	0.470987	0.642244	0.708802	0.673538
Mrps12	0.242734	0.565773	0.284051	0.459545	0.489582	0.428893	0.377252	0.620595	0.57952	0.348091	0.624277	0.336214	0.301346	0.500926	0.50941
Ptprc	2.05244	1.98448	2.02996	2.04672	2.06018	1.98952	2.1383	2.07804	2.11808	2.10507	1.97291	2.1137	2.1137	1.96965	2.02088
Tceb2	1.3919	1.39499	1.41312	1.39499	1.41566	1.46231	1.2824	1.25526	1.33515	1.30997	1.3767	1.32892	1.26871	1.49647	1.49007
Skp1a	1.42849	1.42526	1.42204	1.50221	1.55631	1.65354	1.53247	1.51312	1.46846	1.4442	1.40807	1.40181	1.37249	1.50294	1.63638
Raf1	0.204686	0.53428	0.175694	0.313825	0.3234	0.112253	0.307457	0.0490274	0.0245063	0.0607135	0.157473	0.266116	0.0637532	-0.0023337	-0.0114354
Trmt2a	0.987617	1.18313	1.08503	1.15358	0.730877	1.18407	1.03151	0.712708	1.14051	1.30013	1.238	1.24152	1.26351	1.01302	1.07458
Nmrk1	0.0389827	0.0214717	0.0193709	0.209216	-0.0630517	0.11014	-0.362508	0.367996	-0.352806	0.216138	-0.173324	0.0525324	0.104037	-0.907193	-0.808397
Hid1	0.449453	0.336461	0.462659	0.110609	-0.425314	0.0637532	-0.0958282	0.0618826	-0.642244	0.211602	-0.233131	0.284051	0.174983	0.277497	0.122592
Grpel1	0.981932	0.919945	0.816838	0.952867	1.11756	1.13161	1.14096	1.18974	1.13427	0.974401	1.24001	0.962836	0.927094	0.996779	1.04996
Rpl8	2.36627	2.36245	2.35491	2.34751	2.31911	2.34023	2.34385	2.34751	2.34751	2.32603	2.28925	2.32256	2.32256	2.34023	2.33307
Slfn2	1.72341	1.75736	1.63906	1.93059	1.9261	1.95841	1.84217	1.84345	1.91723	1.81123	1.71624	1.98448	1.82463	1.81003	1.66183
D19Bwg1357e	0.978536	0.874912	0.980421	0.979667	1.3205	0.762957	0.993716	0.968789	1.17332	0.946639	1.34374	0.960612	0.90684	1.06548	1.08419
Mapre1	1.78422	1.63372	1.69133	1.63195	1.68262	1.66091	1.71117	1.753	1.72032	1.66369	1.68166	1.71117	1.71218	1.46641	1.51386
Lasp1	1.50801	1.58515	1.58844	1.5287	1.2568	1.57057	1.40181	1.55396	1.30013	1.44619	1.11321	1.60008	1.63638	1.60345	1.6171
Brd1	0.459026	0.491161	0.350819	0.385786	0.0569731	0.480395	0.548059	0.589764	0.425825	0.399397	0.141661	0.64167	0.525954	0.195638	0.175457
Eif3k	1.53777	1.5634	1.55474	1.48302	1.42204	1.4569	1.46777	1.44553	1.49007	1.50728	1.49433	1.48302	1.55007	1.6346	1.64175
Pcbp1	2.12921	2.16184	2.10293	2.19696	2.28925	2.21558	2.22937	2.19957	2.25236	2.22658	2.34385	2.1667	2.21018	2.16184	2.16914
Sh3bgrl3	2.38994	2.42816	2.42374	2.33664	2.26736	2.3819	2.30892	2.36627	2.30227	2.35866	2.25236	2.38994	2.35866	2.36245	2.37401
Akap8	1.38213	1.15494	1.31273	1.33175	1.31328	1.15813	1.30777	1.29525	1.28453	1.26871	1.1365	1.37609	1.26663	1.28028	1.17332
Edem1	1.236	1.16179	1.22357	1.17147	1.12018	1.20938	1.18832	1.18032	1.15041	1.3023	1.16041	1.32106	1.33005	1.33686	1.24052
Rab10	1.29256	1.25423	1.30176	1.31052	1.40744	1.33915	1.41757	1.41821	1.51312	1.26663	1.36121	1.32554	1.39006	1.1325	1.2568
Arhgdia	1.81123	1.75518	1.77738	1.66276	1.71624	1.74332	1.76396	1.83208	1.62579	1.69525	1.7338	1.67783	1.74868	1.83584	1.73275
Ankrd17	0.738519	0.904027	0.862659	0.889375	1.20407	0.76953	0.899122	0.969162	1.01693	1.09688	1.10975	1.15767	0.940447	0.625128	0.776136
Smarca2	1.02518	0.904379	1.11321	0.985718	0.716021	0.877996	1.01341	1.02953	0.900521	1.0347	0.726312	1.05647	1.01419	1.08126	0.942265
Psma3	1.36713	1.37911	1.40619	1.50511	1.68358	1.58762	1.56737	1.52496	1.57782	1.57378	1.67025	1.43892	1.46915	1.51166	1.56103
Btbd6	0.828952	0.612129	0.440435	0.850869	0.524615	0.69388	0.736987	0.721763	0.636232	0.726616	0.254528	0.672952	0.820427	0.832247	0.84652
Srsf7	1.49362	1.4979	1.56181	1.56977	1.75627	1.51093	1.60176	1.62404	1.62143	1.51975	1.80525	1.44885	1.50438	1.41502	1.58597
Tpp2	0.941901	0.691804	0.879026	0.959872	0.940811	0.851875	1.15449	0.902975	0.941174	1.00835	1.01653	0.951399	1.00564	1.04916	1.01341
Pank3	0.315541	-0.0140027	0.23529	0.548873	0.639664	0.595327	0.537513	0.510208	0.542373	0.787541	0.654337	0.438636	0.549144	0.533742	0.506755
Gpx4	1.5934	1.5959	1.50005	1.55474	1.3779	1.72444	1.35944	1.60684	1.33572	1.60008	1.41757	1.64445	1.59009	1.6807	1.61538
Nsa2	2.26736	2.24942	2.24072	2.25532	2.19957	2.23218	2.23786	2.22105	2.24072	2.21018	2.09659	2.26736	2.25236	2.20751	2.18665
Ghitm	1.19974	1.38213	1.33005	1.40056	1.53247	1.40306	1.3233	1.26455	1.36951	1.32723	1.41185	1.284	1.36416	1.51901	1.61109
Ndufa13	1.32442	1.40744	1.24253	1.08251	1.15312	1.11018	1.08672	1.51754	1.232	1.19592	1.12896	1.18501	1.20745	1.29796	1.29796
Larp1	1.846	1.74226	1.84217	1.96965	2.1406	1.94897	2.02088	1.87363	1.9261	1.88179	2.14524	1.85116	1.8371	1.23549	1.34431
Terf2	1.29687	1.34952	1.43238	1.35534	1.07126	1.2007	1.39375	1.18454	1.26092	1.284	1.28453	1.36003	1.38213	1.31772	1.21669
Map1s	1.46368	1.60092	1.32106	1.4596	1.56181	1.5634	1.64988	1.46504	1.78079	1.42719	1.5287	1.52945	1.60261	1.5287	1.59757
Samhd1	1.75627	1.80169	1.74868	2.2022	2.2583	2.16184	2.28605	2.18411	2.31229	2.16426	2.1892	2.06213	2.03179	2.10293	1.91723
Itm2c	1.28666	1.26976	1.27133	1.16133	1.01771	1.24709	0.926377	1.1869	1.09688	1.11191	0.857254	1.12105	1.22703	1.29742	1.06055
Hmgn1	1.59092	1.58679	1.5934	1.54159	1.74868	1.53247	1.6223	1.56897	1.68454	1.65629	1.78767	1.44818	1.60092	1.61538	1.68647
Phf8	0.39965	0.348835	0.340415	-0.059077	0.169535	0.39965	0.207546	0.453846	0.255734	0.355787	0.164802	0.258628	0.337202	0.351564	0.308681
S100a10	2.10081	2.14524	2.12029	2.03179	1.89428	2.07602	2.13373	2.18665	2.15228	2.03179	1.69721	1.95525	2.23501	2.23786	2.19696
Samd1	1.0626	1.00564	1.02478	1.19211	1.14006	0.889029	0.805811	0.924229	0.973651	1.09221	1.36713	1.08209	0.860967	0.879026	0.91852
Hp1bp3	1.66743	1.69623	1.54543	1.75518	1.5102	1.75955	1.66369	1.73801	1.60008	1.85506	1.50874	1.83963	1.72547	1.67119	1.60261
Zfp719	-0.598116	-0.583943	-0.956548	-0.627399	-0.675882	-0.575109	-0.287698	-0.507286	-0.589487	-0.313334	-0.813584	-0.414354	-0.351812	-0.573733	-1.01536
Ndufs6	1.15676	1.20359	1.19069	1.08798	1.2888	1.10072	1.10716	1.19163	1.11018	1.08967	1.30013	1.0423	1.02242	1.32948	1.26976
1110059E24Rik	0.824354	0.875254	0.934652	1.01419	1.05078	0.952867	0.531859	1.18501	0.989138	1.01185	1.23001	1.11321	1.04633	1.10544	1.02636
Phf12	1.05443	1.01029	0.997547	1.05362	0.842187	1.10415	0.994098	1.05933	1.07917	1.04835	0.861644	1.18879	0.792962	0.980044	1.05362
Cry1	0.577865	0.546975	0.508879	0.434529	0.601468	0.194687	0.695366	0.262491	0.511005	0.815536	0.322662	0.485902	0.372245	0.465258	0.470465
Thada	0.49749	0.603427	0.551588	1.15176	0.62286	1.34144	1.00525	1.29579	0.816187	1.12588	0.622576	1.18126	1.29471	1.17008	1.10975
Pcca	0.375999	0.503044	-0.0368808	0.253323	0.216855	0.166695	0.317749	-0.445068	0.372245	0.538322	0.330293	0.3655	0.294028	0.256698	0.306968
Scnm1	0.654626	0.646264	0.530247	0.547788	0.573458	0.742817	0.750218	0.714816	0.536974	0.730267	0.48118	0.688842	0.571259	0.625412	0.641383
Ptbp1	1.353	1.45892	1.53171	1.43499	1.46436	1.37489	1.46368	1.44024	1.48092	1.43043	1.60684	1.34431	1.39808	1.43892	1.53701
Hps3	0.410035	0.352557	0.284294	0.152749	-0.00793467	0.231213	0.458767	0.546704	0.484327	0.224028	0.136242	0.112958	-0.0235726	0.216855	0.217333
Vps37b	1.33175	1.32666	1.60853	1.62579	1.54543	1.65171	1.48092	1.69525	1.49719	1.26351	1.18313	1.47883	1.13383	1.232	1.17798
Cd37	1.77287	1.774	1.76728	1.69525	1.50077	1.78422	1.4719	1.68166	1.64716	1.7923	1.29904	1.78882	1.64265	1.68744	1.61452
Cspp1	-0.226901	-0.262974	-0.2461	0.223071	0.0782588	0.121887	0.00420067	0.215183	0.0686647	-0.155583	-0.23793	0.261283	-0.0389827	-0.188507	-0.20016
Bcl2l1	-0.454881	-0.0951249	-0.384278	0.499075	1.03909	0.506225	0.0562719	-0.403951	-0.277982	0.381013	0.715418	0.110844	-0.56085	-0.304767	-0.322171
Mrpl20	0.596442	0.454881	0.4141	0.617203	0.832247	0.627115	0.713611	0.491161	0.511271	0.639951	0.902624	0.514732	0.470205	0.459804	0.688842
Chaf1b	0.222353	0.539671	0.625695	-0.00886818	0.231693	-0.0298758	-0.0646886	-0.310394	-0.0142361	0.796162	0.894935	0.413337	0.333005	0.527563	0.568514
Utrn	1.41948	1.32386	1.36832	1.6807	1.23349	1.45219	1.5287	1.57701	1.49504	1.52645	1.31107	1.64175	1.61024	1.57701	1.53171
Akap13	1.68454	1.65721	1.68647	1.88592	1.63195	1.79114	1.73696	1.78652	1.80287	1.82834	1.47259	1.84858	1.82586	1.79347	1.73696
Nudcd2	0.612692	0.614382	0.284537	0.67266	0.939358	0.23577	0.634804	0.541022	0.597558	0.371495	0.931407	0.387546	0.334732	0.351812	0.250432
Kcnq1ot1	2.12473	1.49862	1.72651	2.31911	2.06409	2.10293	2.06213	2.33664	2.21018	2.27042	2.28288	2.09032	2.14524	1.67213	1.63995
Nsd1	1.05892	1.05443	1.01107	1.13206	1.04431	0.993334	0.93646	1.25065	1.0407	1.28987	1.0331	1.40119	1.05402	0.932488	0.896677
Gpi1	1.92165	1.9187	1.88731	1.88731	1.81244	1.87094	1.85116	1.85767	1.87228	1.98281	1.87906	1.97949	1.95525	2.0067	1.97949
Ss18	0.435555	0.230254	0.657521	0.55186	0.319468	0.560577	0.286239	0.384529	0.488793	0.538592	0.473074	0.584496	0.640524	0.280409	0.46734
Tiprl	0.859953	0.771414	0.879713	0.778978	0.818142	0.938996	0.826979	0.799049	0.900872	0.67266	0.766395	0.776767	0.776136	0.711205	0.729354
Acp5	1.64535	1.72754	1.70615	1.43303	0.744356	1.47328	1.11582	1.20503	1.22752	1.5762	0.929608	1.7359	1.42076	1.46915	1.49148
Mboat7	1.23951	0.974401	1.05443	1.13561	0.962094	1.15267	1.14815	1.19639	1.32218	1.0863	0.887298	0.929248	1.23951	1.2162	1.1595
Cirh1a	1.09901	1.03749	0.737293	1.29958	1.58188	1.34201	1.46163	1.16179	1.44156	1.38884	1.70615	1.21522	1.10029	1.25117	1.29579
Dnmt3b	-0.436838	-0.0345456	-0.548601	-0.222593	-0.0254401	-0.304767	-0.251877	-0.424292	-0.262491	-0.300614	0.0630517	-0.143547	-0.396114	-0.701322	-0.567417
Naca	2.05053	2.03734	2.07002	2.0067	2.00845	2.03363	1.97128	1.99121	2.0392	2.01374	2.00148	2.01021	2.03363	2.10507	2.07401
Dirc2	0.435811	0.410289	0.241292	0.307212	-0.0569731	0.458508	0.160309	-0.219723	0.10967	0.152749	0.011202	0.703413	-0.0182039	0.253082	-0.0294089
Sptssa	1.1554	1.1441	1.15813	1.09136	0.935375	1.20455	1.0419	1.05565	0.90473	1.10415	1.02755	1.20696	1.0068	1.2007	1.14051
Sars2	0.608474	0.735763	0.697745	0.629674	0.681464	0.421995	0.377503	0.246581	0.622576	0.387043	0.797444	0.427358	0.522474	0.337696	0.563857
Wee1	-0.0939528	-0.0794293	0.271923	-0.28308	-0.277255	-0.632522	0.262249	-0.466819	0.199922	0.438636	0.561943	-0.424037	-0.157473	0.47203	0.405977
Ncstn	0.65839	0.616074	0.690618	0.810339	0.672952	0.725401	0.72025	0.616356	0.656652	0.326106	0.589487	0.499339	0.500397	0.824682	0.704609
Nudt21	1.42269	1.33118	1.31883	1.31383	1.36713	1.29633	1.33972	1.28028	1.2985	1.36239	1.59924	1.22604	1.30668	1.41757	1.48794
Eif4a1	1.95841	1.94432	1.96642	2.05244	2.21831	2.02088	2.16426	2.03363	2.11153	2.04862	2.25532	1.98952	2.00148	2.01021	2.0821
Nedd4	1.20262	1.11105	1.15722	1.21865	1.26144	1.24253	1.21571	1.25937	1.024	1.41566	1.32442	1.32274	0.927453	1.10201	1.00874
Ptrh2	0.00186696	0.00210033	0.160073	0.17143	0.408005	0.261283	0.368496	0.279195	0.123063	0.411813	0.515265	0.168825	0.337449	0.427358	0.433247
Cdk11b	0.582836	0.596163	0.69299	0.593378	0.601748	0.434785	0.613819	0.705207	0.542643	0.643966	0.523812	0.631952	0.328568	0.346108	0.138598
Traf6	-0.0140027	-0.0424861	0.3033	0.0677291	0.140011	0.112488	-0.400914	-0.19112	-0.398639	-0.287212	-0.0951249	0.01657	-0.174983	-0.205162	0.0450557
Rhog	2.1667	2.18665	2.12473	2.2436	2.21288	2.25532	2.1137	2.23786	2.12029	2.2022	2.15228	2.22381	2.14992	2.17408	2.1716
Os9	1.22307	1.16454	1.26455	0.904379	0.986097	1.09944	0.737293	0.950298	0.822062	1.01732	0.922442	0.912488	0.973651	1.10587	0.97929
Mrfap1	1.44222	1.46368	1.41439	1.43827	1.5272	1.45555	1.43499	1.40368	1.53777	1.42526	1.61195	1.49077	1.48442	1.56977	1.54389
Cox7a2	1.13605	1.22455	1.14634	1.12764	1.28506	1.12984	1.09731	1.17705	1.12061	1.14634	1.34662	1.10329	1.12588	1.29525	1.38823
Pus1	0.261525	0.305256	0.191358	0.142604	0.606229	0.0958282	0.497226	-0.294515	0.413846	0.161018	0.487741	0.180436	0.0186707	0.317013	0.414354
Eapp	0.292079	0.293297	0.259111	0.158891	0.271681	0.542373	0.0408511	0.123533	0.20016	0.183995	0.157709	0.308436	0.0098017	0.242253	0.0731099
Fnbp4	1.95525	1.94124	1.91723	2.03363	1.9143	1.99121	2.05436	1.9085	1.97949	1.94586	1.98952	2.02449	1.96	1.9397	1.93361
Ppp1r12a	1.01263	1.05078	0.855571	1.09688	0.777398	0.84886	0.796803	0.729658	0.819121	1.09263	0.810988	1.24203	1.12676	-0.156292	0.18447
Limd1	1.10673	1.12105	1.1423	0.822716	0.782142	0.68117	0.885224	0.994098	0.746512	0.823044	0.766709	1.03032	1.07541	0.80162	0.617203
Ep400	1.28028	1.30121	1.39622	1.32948	1.39499	1.33061	1.36713	1.42397	1.18785	1.3987	1.26403	1.35475	1.33629	1.17239	1.18785
Shoc2	0.242974	0.10568	0.128002	0.0871573	0.122827	0.316768	-0.331032	0.0621164	-0.0368808	0.353551	-0.0616487	0.042019	0.208023	0.116951	0.239611
Nfu1	0.461101	0.650584	0.430429	0.531322	0.638233	0.547788	0.679699	0.392078	0.579796	0.505429	0.466559	0.500926	0.43299	0.558121	0.677936
Emc10	1.4929	1.52198	1.34952	1.27395	1.43565	1.24102	1.29417	1.3785	1.24506	0.972152	1.2305	1.15312	1.24506	1.36772	1.32948
Fam96b	1.26871	1.38823	1.19544	1.51239	1.51606	1.56498	1.3701	1.42914	1.27028	1.32892	1.40556	1.46096	1.17518	1.23399	1.40368
Ncl	1.97291	1.91285	1.91576	2.22105	2.30558	2.09449	2.28925	2.29897	2.29247	2.20485	2.36245	2.13601	2.18411	2.1383	2.17656
Slc44a2	1.56261	1.47605	1.60684	1.17705	1.05118	1.13472	1.09646	1.29796	1.22258	1.17008	1.125	1.36121	1.25577	1.45219	1.20696
Cd2bp2	0.785315	0.747438	0.722066	0.780876	0.858266	0.874912	0.744971	0.762957	0.49485	0.652026	0.792323	0.740973	0.767962	0.789133	0.672367
Brk1	1.54697	1.54543	1.48794	1.53854	1.59423	1.4929	1.53096	1.49433	1.52496	1.36416	1.25168	1.41884	1.50005	1.62492	1.69231
Txndc12	1.17751	1.21914	1.19735	1.22554	0.837207	1.09475	1.02203	1.21767	1.20648	1.0181	0.706105	1.11799	1.22061	1.35944	1.18454
Gpr171	0.298661	0.139776	0.434272	0.602028	0.681759	0.675589	0.889375	0.780559	0.860629	0.611003	0.433247	0.6141	0.738825	0.879713	0.922799
2810407C02Rik	1.14275	1.13739	1.17425	1.06672	0.956917	1.06795	1.11148	1.2305	1.09051	1.13339	0.923156	1.09094	1.0626	1.29904	1.15403
Rnf220	1.10845	1.02045	1.06754	1.1836	1.12544	1.09221	1.19449	0.965808	1.16546	0.955443	0.853217	0.975151	1.02874	0.97103	1.08126
Rpl32	2.2613	2.2613	2.22937	2.19436	2.07602	2.22105	2.2022	2.23501	2.2022	2.15704	2.0821	2.1716	2.19177	2.26432	2.22937
Pex19	-0.0864545	0.167642	0.208739	0.14284	0.163383	0.198017	-0.0352462	0.231932	-0.0768544	-0.0270742	0.19326	-0.0196043	0.0142361	0.150389	-0.00420067
Atp13a3	0.727224	0.64454	0.705207	0.889722	0.988757	0.814234	0.875939	0.794881	0.723278	0.960612	0.919588	0.798086	0.700725	0.810988	0.793282
Ehd4	0.0880943	0.0754501	0.247784	0.166458	0.436068	0.0228723	-0.0128357	0.215422	-0.186844	0.387294	0.414863	0.0754501	0.0583757	-0.0674952	0.381766
Snrpb	1.76506	1.80287	1.81244	1.79815	1.97455	1.83963	1.8696	1.8234	1.86826	1.82463	1.93361	1.73066	1.71421	1.76285	1.84472
Ranbp2	-0.261283	-0.443523	-0.102395	-0.22738	-0.0628178	-0.205162	-0.173798	-0.381766	0.128943	-0.136006	-0.134829	0.143547	-0.0986419	-0.204924	-0.252118
Ptpn22	1.89568	1.84858	1.83584	2.0392	1.90419	1.97949	2.17656	2.11153	2.0821	1.99632	1.846	1.94124	2.16184	2.15704	2.15465
Clk2	1.3767	1.20842	1.42526	1.54236	1.30668	1.36121	1.5205	1.43499	1.50294	1.42333	1.29148	1.40744	1.46846	1.40933	1.42719
Sh3kbp1	2.08825	2.03363	2.02088	1.83458	1.64355	1.80406	1.80525	1.9187	1.94586	2.00495	1.73066	2.0067	2.05244	2.0173	2.00148
Mapkap1	0.340909	0.508879	0.530515	0.473335	0.447904	0.463179	0.56331	0.38478	0.291105	0.374247	0.52971	0.552947	0.324138	0.485902	0.634233
Prkcb	1.67688	1.64807	1.55318	1.24152	1.19974	1.23901	1.0863	1.31162	1.26871	1.55318	1.27922	1.53021	1.49007	1.06754	1.11148
Dnajc9	1.37429	1.44952	1.5634	1.238	1.09433	1.36003	1.37971	1.39808	1.37369	1.5272	1.45892	1.47052	1.45892	1.62667	1.7684
Baz2a	0.445841	0.23409	0.418426	0.567691	0.209454	0.536974	0.390063	0.415117	0.400914	0.520869	0.430941	0.707004	0.622293	0.256939	0.23841
Vcp	1.63727	1.54159	1.5205	1.71828	1.78652	1.70515	1.70415	1.82094	1.8234	1.63372	1.74546	1.57458	1.67592	1.68841	1.7338
Tmed10	1.80763	1.78193	1.85245	1.89568	1.74653	1.89288	1.85506	2.00148	1.97455	1.74976	1.83584	1.87498	1.8185	1.8985	1.90563
Smc1a	1.33061	1.16133	1.32498	1.17008	1.36594	1.25989	1.27448	1.15585	1.30394	1.46641	1.41502	1.41821	1.2985	1.18501	1.28187
Ppm1g	1.26767	1.34201	1.24304	1.13962	1.33629	1.09051	1.23349	1.25219	1.22307	1.25989	1.51606	1.21669	1.20987	1.27605	1.33231
4632428N05Rik	1.78882	1.64535	1.75084	1.43761	1.28773	1.45757	1.47535	1.42655	1.40619	1.2708	1.02439	1.5524	1.53625	1.61366	1.54543
Slc25a12	1.15813	1.24964	1.05484	1.00293	0.927453	0.818142	0.945179	0.958763	0.778346	0.989138	1.04592	1.14905	1.07833	1.08293	1.01732
D4Wsu53e	1.43761	1.41693	1.55396	1.81728	1.44156	1.76506	1.72547	1.82217	1.69328	1.9321	1.64897	1.94586	1.92759	1.83458	1.80763
Lrrc33	0.726312	0.483278	0.767962	0.702218	0.546975	0.591709	0.611285	0.558393	0.580072	0.678524	0.648279	0.576487	0.438122	0.60063	0.66478
Ppm1a	0.871154	1.06096	1.10889	1.09475	1.0528	1.18737	1.21181	1.07417	1.1294	1.04673	0.977783	1.11756	1.27711	1.07417	1.2325
Ppia	1.8371	1.88731	1.8985	1.86826	1.92165	1.83208	1.8603	1.86426	1.88179	1.8985	1.94124	1.77852	1.80169	1.9143	1.98952
Slc25a4	1.145	1.1554	1.08	1.08209	1.02124	0.991424	0.967297	0.903325	0.871154	1.20938	1.17286	1.11974	1.07458	1.04431	1.09688
Mbnl1	1.92909	1.82958	1.88317	1.88454	1.78079	1.83836	1.90706	1.92909	1.93059	1.9085	1.77175	1.97291	1.95053	1.73696	1.64807
Psmb2	1.31328	1.36416	1.47813	1.4363	1.66931	1.41884	1.3785	1.30176	1.63372	1.38517	1.58597	1.30503	1.41312	1.63549	1.62667
Mcm6	1.01693	1.06301	1.11451	0.97703	1.16823	0.942628	1.13561	1.06919	1.15585	1.41059	1.72135	1.11148	1.44486	1.55162	1.62842
Naa15	0.689138	0.616356	0.771728	0.941901	1.05769	0.763269	1.0138	0.788814	0.976278	0.989519	1.13694	0.941537	0.844851	0.935014	0.848525
Rbm5	0.940084	1.11582	1.03589	1.03989	0.875597	1.10716	1.14141	1.16362	0.969535	1.12632	0.806134	1.2824	1.19878	1.01029	1.06713
Fam53c	0.243215	0.3055	0.379257	0.580625	0.438122	0.703114	0.532128	0.630528	0.671782	0.39965	0.349827	0.618898	0.369495	0.519266	0.594492
Hspd1	0.950298	0.955443	1.09816	1.35126	1.72032	1.10845	1.43434	1.30067	1.49576	1.4719	1.90277	1.25065	1.33686	1.39622	1.52945
Oxa1l	1.27975	1.233	1.31328	1.35944	1.25423	1.51239	1.30013	1.38335	1.15086	1.40996	1.33458	1.50221	1.40681	1.48442	1.3956
Armc8	0.568239	0.628536	0.597	0.623426	0.784045	0.573733	0.622293	0.64684	0.618898	0.350819	0.515531	0.598674	0.512069	0.513134	0.490635
Hnrnpr	1.00603	0.885915	1.00719	0.886261	1.02518	0.833898	0.910367	0.815861	0.848191	0.808397	0.995246	0.801299	0.814234	0.780876	0.895631
Tmco3	-0.69299	-0.823371	-0.703114	-0.696258	-0.699532	-0.661001	-0.630528	-0.605949	-0.336708	-0.906137	-0.729354	-0.641097	-0.621161	-0.523009	-0.605668
Atp5d	1.74546	1.77512	1.72135	1.74653	1.89568	1.69525	1.69133	1.68262	1.73907	1.77175	1.78882	1.75845	1.69133	1.83333	1.83458
Atp6v0e	1.83333	1.84987	1.73485	1.64355	1.55396	1.68262	1.55709	1.66649	1.66369	1.58926	1.59257	1.62317	1.64085	1.8371	1.80644
Ddhd1	-0.101456	0.105914	-0.269502	0.164093	0.102629	0.127767	0.195162	0.123768	0.489056	0.0660918	-0.268051	0.0789611	0.181859	0.410289	0.390063
Pnrc1	1.42526	1.41821	1.56657	1.43369	1.33572	1.53474	1.51459	1.48302	1.34662	1.42012	0.831917	1.47259	1.36062	1.02439	0.924229
Ppard	-0.588099	-0.163383	-0.619746	-0.22714	-0.516864	-0.541562	-0.410797	0.049261	-0.252359	-0.243695	-0.521939	-0.558121	-0.47647	-0.425569	-0.340662
Ski	1.0524	0.952867	1.00448	0.864353	0.787541	0.941174	0.747438	0.890416	0.672075	0.683526	0.633948	0.871154	1.02557	1.01732	0.888336
Rpl13a	2.43716	2.4654	2.47031	2.43716	2.37401	2.42816	2.41503	2.46056	2.42374	2.39401	2.35119	2.39401	2.40649	2.42374	2.41503
Map2k1	0.637089	0.716323	0.690915	0.497226	0.555124	0.539941	0.411813	0.295246	0.434272	0.640237	0.555396	0.47464	0.326598	0.517398	0.437608
Ccdc86	0.358275	0.0023337	0.0838781	0.370745	0.620595	0.269502	0.609036	0.438379	0.611003	0.194211	0.718134	0.14119	0.050663	-0.0515977	0.0770884
Rbm8a	1.30503	1.27869	1.38884	1.4214	1.55945	1.48302	1.44288	1.40431	1.36475	1.43173	1.66369	1.24304	1.2476	1.4719	1.43958
Parp1	0.61805	0.444038	0.418681	0.431709	0.618333	0.342394	0.470987	0.630813	0.568788	0.628821	0.78977	0.385031	0.476208	0.548873	0.621444
Anxa6	1.98281	2.04295	2.04862	1.4719	1.69623	1.67688	1.49862	1.53322	1.39684	1.68647	1.59673	1.68262	1.59174	1.67592	1.6197
Fam49b	1.2729	1.41948	1.25168	1.45488	1.42784	1.40493	1.2031	1.34029	1.24862	1.29579	1.28666	1.30777	1.31605	1.37971	1.27975
Ywhab	1.96	1.93513	1.98281	1.94897	1.9321	1.91723	1.90419	1.9616	1.9143	1.92017	1.93059	1.9187	1.97455	1.83083	1.74439
Arhgap30	1.03989	1.06219	1.04029	1.03112	0.96767	0.966552	0.954706	0.841854	0.90966	1.07292	0.843851	1.14185	0.891804	0.773615	0.771728
AI314180	-0.267325	-0.302567	-0.315541	-0.119536	-0.155583	-0.520869	-0.120476	-0.174746	-0.186607	-0.19778	0.0275412	-0.392582	-0.27774	-0.258869	-0.218289
Igtp	1.16133	1.26715	1.08335	1.6223	2.01197	1.52645	1.93513	1.6508	1.95841	1.7359	2.08619	1.45019	1.08461	1.48936	1.2385
Sfr1	0.882465	0.979667	0.986097	0.718134	0.984202	0.757349	0.983823	0.811312	0.701322	1.14995	1.16638	1.0351	0.974026	0.620029	0.54833
Mrrf	0.279195	0.600071	0.251396	0.520335	0.589487	0.342641	0.525418	0.852882	0.300858	0.60035	0.662163	0.465778	0.533473	0.715117	0.764831
Pip4k2b	1.08377	1.03589	1.01575	0.97103	0.999468	1.08925	1.01967	1.16408	0.996779	1.01536	0.885224	1.0331	1.04431	1.165	1.12368
Rac2	2.34385	2.34023	2.32954	2.27042	2.16426	2.29247	2.15704	2.22381	2.19696	2.30227	2.15704	2.35119	2.29897	2.34385	2.34023
Fam193a	0.996013	1.14455	1.09688	1.03669	0.969162	1.06919	0.883499	1.04029	1.02795	1.12412	1.07002	1.07292	1.13872	1.05362	0.891457
Cept1	0.0759181	0.280651	0.197304	0.135064	0.392834	0.351316	0.257904	0.162673	-0.0993455	0.3033	0.22044	0.292323	0.253323	0.317259	0.323892
Scp2	1.46299	1.3571	1.38639	1.32386	1.04029	1.24001	1.26248	1.35068	1.17518	1.46709	0.966925	1.45353	1.35651	1.35475	1.27185
Npc2	2.02631	2.0924	2.06213	1.98952	1.88731	2.07201	1.9114	1.98616	1.92759	2.07804	1.96	2.1406	1.95683	2.00322	1.97291
Eprs	1.17611	1.12412	1.17008	1.22209	1.54466	1.29041	1.65629	1.47674	1.56261	1.4259	1.60176	1.21279	1.3501	1.25219	1.24354
Skap1	1.62754	1.61538	1.63283	1.41821	1.17286	1.34259	1.33743	1.36772	1.30558	1.38456	1.05484	1.46709	1.5168	1.45555	1.35651
Ldha	2.05629	2.04862	2.02631	2.22381	2.31229	2.15465	2.2583	2.15704	2.23218	2.2613	2.43264	2.09869	2.20751	2.2583	2.28288
Cdk2ap2	1.82094	1.9616	1.93059	1.72858	1.49148	1.90563	1.52945	1.66369	1.54083	1.8271	1.48583	1.86162	1.75845	1.81244	1.76065
Csrp1	0.685887	0.798086	0.74251	0.770471	0.756417	0.885224	0.681759	0.637661	0.517398	0.898074	0.906488	0.652026	0.489319	0.817816	0.831258
Smim12	0.0843465	0.339673	0.228817	0.0791952	0.24971	0.342889	0.185894	0.222114	0.129179	0.0754501	0.0350127	-0.0266073	0.23913	0.0331446	0.363505
Ly6a	1.18501	1.13073	1.14006	1.88869	2.29571	1.95683	1.79114	1.59174	1.88317	1.90277	2.27042	1.89008	0.950298	1.36298	1.28028
Pfdn5	1.67783	1.74013	1.68454	1.72547	1.51386	1.7958	1.6508	1.71016	1.69426	1.77287	1.47813	1.76396	1.74976	1.753	1.75627
S1pr4	1.4979	1.57782	1.49647	1.53398	1.34086	1.69721	1.5934	1.77512	1.53398	1.63906	1.10329	1.65171	1.57217	1.6128	1.5934
AW112010	1.58107	1.38517	1.42784	1.80525	1.85767	1.78193	1.71421	1.56024	1.6807	1.73801	1.77965	1.57701	1.58762	1.64535	1.58188
Top1	0.91852	1.14634	1.04713	1.10845	1.3719	0.980421	1.15131	1.04552	1.26559	1.19831	1.35944	1.25372	1.15176	0.782776	0.83522
Wipf1	1.5168	1.37971	1.31605	1.338	1.18832	1.35651	1.41312	1.46299	1.37609	1.44222	1.20214	1.45757	1.56657	1.56103	1.52795
Myh9	2.0173	1.98115	2.04672	1.95053	1.69036	2.00148	1.85767	1.96481	1.91285	1.93817	1.78422	2.01909	2.02449	2.08619	2.0392
Ywhae	1.57217	1.59092	1.58679	1.66091	1.774	1.64716	1.70515	1.6171	1.7193	1.64897	1.8696	1.65629	1.6197	1.64625	1.62579
Rpa1	0.792642	0.795201	0.707004	0.631667	0.507286	0.61241	0.637947	0.65347	0.444295	0.854561	0.758904	0.687659	0.800655	0.937184	0.886606
Mapkapk3	0.275315	0.063987	0.10521	0.694771	0.859953	0.648855	0.290375	0.31015	0.286239	0.342394	0.299149	0.395609	0.0471582	0.381264	0.2085
Sp1	1.58188	1.44156	1.53247	1.71522	1.51533	1.6293	1.79347	1.65171	1.72858	1.81972	1.56977	1.56261	1.75192	1.76506	1.64625
Atp1a1	1.57297	1.69426	1.56103	1.3618	1.2385	1.49077	1.52272	1.5524	1.50511	1.15631	1.17985	1.29363	1.24608	1.36475	1.42204
Mrpl41	1.06301	1.01107	0.972527	0.92853	1.19163	1.01146	0.988377	1.22951	1.06713	0.981176	1.16684	0.777398	0.902975	0.931407	1.03231
Ebpl	0.138126	0.108966	0.0738119	-0.155111	-0.491161	-0.212079	-0.330786	-0.263941	-0.398386	-0.0696004	-0.338437	-0.127532	-0.115776	0.127296	0.0773225
Tm2d3	0.257663	0.262733	-0.10967	0.409528	0.610441	0.491688	0.563583	0.607351	0.389811	0.161255	0.0665596	0.300858	0.140483	0.370495	0.444295
Nudt16	0.675296	0.566047	0.617485	0.586435	0.418936	0.524347	0.346851	0.246822	0.376751	0.635661	0.230254	0.663325	0.682937	-0.199446	-0.23649
Cdc25b	0.860291	0.859616	0.707303	1.07375	0.249951	1.09987	0.945544	1.31716	1.0626	0.771728	0.262733	0.81521	1.20793	1.09859	0.969535
Frmd8	1.29796	1.40807	1.26144	1.38274	1.17798	1.57944	1.34778	1.61797	1.48162	1.35359	0.926736	1.40556	1.54083	1.42978	1.40556
Ilk	1.45622	1.36653	1.40368	1.27553	1.20696	1.30121	1.29363	1.36062	1.3767	1.28666	1.15041	1.3987	1.36951	1.44752	1.48724
Pcsk7	0.889375	0.65839	0.567417	0.620312	0.428637	0.62456	0.591709	0.626263	0.200398	0.419955	0.220679	0.720552	0.64081	0.744971	0.840857
Ssb	1.20745	1.08419	1.12852	1.3987	1.59174	1.06466	1.44752	1.24658	1.41312	1.3773	1.45219	1.42269	1.33515	1.06055	1.171
2300009A05Rik	0.913904	0.927453	0.908955	0.811636	0.685001	0.908955	0.849864	0.667985	0.89598	0.567417	0.478824	0.68117	0.472291	0.578141	0.810339
Atp6v1d	1.50005	1.70916	1.48442	1.77738	1.53701	1.78537	1.7476	1.75627	1.71522	1.83584	1.39994	1.74439	1.94432	1.79933	1.77512
Cul3	0.763269	0.639951	0.77456	0.817816	0.819121	0.781826	0.721763	0.93646	0.752694	0.843518	0.753004	0.918165	0.944814	0.959503	0.850534
2310009B15Rik	-0.0471582	0.375248	0.197542	0.186607	0.184707	0.181859	0.123063	0.0235726	0.186844	0.21184	-0.0039673	0.147793	-0.0100351	0.280651	0.336955
Bclaf1	1.18549	0.983066	1.06795	1.08756	1.232	0.954706	1.07043	1.18266	1.09475	1.40807	1.34144	1.39684	1.24304	0.869791	0.930687
Fuca2	0.247544	0.275073	0.182808	-0.273376	-0.144491	-0.123533	-0.224028	-0.0960627	-0.155347	0.0527661	-0.253082	0.206116	0.221158	0.179487	0.31456
Mfsd10	0.89389	0.705207	0.914968	0.755795	0.497754	0.630528	0.730572	0.541292	0.699831	0.758282	0.784997	1.0236	0.680582	0.7376	0.898423
Wdr12	0.209454	0.267083	0.134829	0.362259	0.575935	0.22714	0.567417	0.585327	0.569062	0.285267	0.720552	0.0579081	0.30159	0.512069	0.489056
Gpr68	0.822716	0.744663	0.567691	0.818142	0.512868	0.98496	0.93393	1.0236	0.762644	0.844518	0.451778	0.959503	1.0863	1.05443	1.06425
Ikzf3	0.115306	-0.22738	0.208977	0.113662	0.163619	0.0681969	0.360764	0.29549	0.337449	0.281865	0.205877	0.407498	0.536974	0.67266	0.655205
Unc45a	0.230973	0.332265	0.146849	0.18091	0.180199	0.231453	0.347099	0.279438	0.222593	-0.0151696	0.0319772	-0.00420067	0.0667935	0.147085	0.252118
Lsm14a	1.58597	1.45757	1.71016	1.57944	1.54852	1.53096	1.54775	1.46368	1.61883	1.57701	1.57217	1.54159	1.62579	1.64716	1.55788
Mycbp	-0.0256735	-0.274346	-0.293053	-0.109905	-0.176879	-0.288185	-0.0644547	-0.403698	-0.0880943	-0.086923	0.327829	-0.221397	0.0813023	-0.270229	0.015403
Ube2b	1.69036	1.62404	1.61366	1.79463	1.62317	1.78882	1.8005	1.87498	1.76285	1.77063	1.45622	1.75409	1.82958	1.76175	1.80883
Tcf7	1.39994	1.45286	1.42655	1.33743	1.25168	1.30722	1.28081	1.19211	1.25321	1.5168	1.05892	1.67025	1.47397	1.01341	0.935375
Zfp668	0.0658579	-0.23673	-0.00023337	-0.215899	-0.453588	0.028475	-0.0207714	0.385031	0.0247398	-0.0827072	-0.203494	-0.199684	0.208262	0.365251	0.141897
Laptm5	2.23786	2.25236	2.23501	2.07002	1.94586	2.0924	2.11153	2.14524	2.10721	2.15943	1.85116	2.12696	2.14758	2.06803	2.01552
Lcp1	2.28605	2.27973	2.26736	2.31569	2.34751	2.32256	2.33307	2.31229	2.31569	2.30892	2.27973	2.28605	2.35119	2.30892	2.32954
Hif1an	-0.290861	-0.23649	-0.369495	0.13012	0.199208	0.0137693	-0.00700116	-0.0958282	0.396618	-0.107323	-0.252841	0.0494947	-0.207069	-0.150153	-0.161491
Crip1	2.00148	1.96803	1.95841	1.65629	1.47605	1.79933	1.67592	1.67783	1.66091	1.5287	1.21279	1.61195	1.73275	1.93361	1.87228
Rexo4	0.0845807	0.0703023	-0.0170368	0.0916091	-0.0487937	-0.115776	0.106853	-0.424037	0.18091	-0.0149362	0.185182	0.0665596	-0.0740459	0.0359467	-0.051364
Tor1aip2	0.958024	0.871154	0.870131	1.17798	1.21376	1.12324	1.18879	0.973276	0.970656	0.958024	1.17054	0.951766	0.855571	0.981176	1.07002
Pyhin1	1.3785	1.23549	1.3501	1.57701	1.47397	1.48372	1.62579	1.4214	1.56024	1.61797	1.39622	1.72754	1.7684	1.82958	1.74119
Psmc5	0.66711	0.633948	0.805811	0.855234	1.1325	0.855234	0.951032	0.668277	0.819447	0.791684	1.06837	0.690618	0.796482	0.602867	0.74374
Birc6	1.43303	1.38761	1.24354	1.43695	1.2931	1.33118	1.35242	1.30722	1.27553	1.59257	1.353	1.63283	1.52496	1.2315	1.27395
Ccdc107	0.19326	0.0562719	-0.121652	-0.255492	-0.0109686	0.00910156	-0.297197	-0.263699	-0.0766203	-0.150389	-0.0979384	-0.123768	-0.358275	-0.149917	-0.208023
Tprgl	1.55474	1.67025	1.6293	1.66183	1.53096	1.74546	1.68841	1.78537	1.59423	1.5393	1.20648	1.5462	1.5762	1.66091	1.62754
Ehd3	1.6197	1.62754	1.65998	1.41566	1.15041	1.40368	1.68262	1.63018	1.4363	1.46777	1.32106	1.62667	1.85636	1.63018	1.56261
Flot1	0.797123	0.936098	0.762332	1.06713	0.582006	1.12412	0.635089	0.8201	0.546704	1.08042	0.501985	1.28987	0.671197	0.72025	0.655494
Traf3ip3	-0.124474	-0.186844	-0.29281	0.00116685	-0.508879	-0.159836	-0.173561	0.104506	-0.252118	0.0107352	-0.477516	0.0883286	-0.0480928	0.01657	-0.0614149
Lsm10	0.806457	0.864692	0.806134	0.971404	0.726616	0.911073	0.820754	0.862997	1.0343	0.66042	0.883499	0.977783	0.95397	1.0775	1.03869
Col23a1	-0.217572	-0.648279	-0.49749	-0.864692	-0.589487	-0.755795	-0.718436	-1.1325	-0.735457	-0.365001	-0.69596	-0.722671	-0.762644	-1.11538	-1.02597
Eef1d	1.54775	1.56103	1.46096	1.38639	1.55474	1.38578	1.46846	1.35534	1.39994	1.40681	1.53322	1.36357	1.47535	1.38945	1.34547
Gars	0.907193	0.939721	0.825994	0.964693	1.17008	0.868089	1.075	0.950665	1.08419	1.01849	1.28934	0.813584	1.00178	0.966925	1.01849
Hnrnpk	1.40119	1.40933	1.31218	1.29256	1.44619	1.28506	1.43892	1.24456	1.32948	1.36891	1.48865	1.31439	1.36239	1.46436	1.44952
Cox6a1	2.02268	2.00845	2.00322	1.97128	1.98616	1.93513	1.91576	1.89709	1.9114	1.9521	1.95053	1.93361	1.9261	1.95367	2.02268
Map4k4	1.38456	1.46504	1.48653	1.63995	1.50221	1.75409	1.41629	1.31994	1.44553	1.63549	1.30067	1.91576	1.46231	1.3166	1.33345
Kdm2a	1.21963	1.35359	1.01146	1.18832	1.10243	1.15312	1.03949	1.10975	0.982688	1.13029	0.979667	1.26403	1.18454	0.670029	0.531322
Stk38	1.26924	1.15767	1.2729	1.3785	0.946274	1.33686	1.35417	1.31328	1.32442	1.22901	0.709403	1.18032	1.25834	1.17891	1.05728
Ctps2	0.503044	0.637089	0.664198	0.631952	0.485114	0.716625	0.513134	0.753934	0.556485	0.595049	0.302079	0.683821	0.760773	0.711505	0.671782
Sfxn2	0.35529	0.358772	0.23553	-0.0658579	0.143312	-0.248506	-0.0126023	-0.466559	0.267083	-0.127296	-0.203256	0.106853	0.0763862	-0.393843	-0.50649
Mrps27	0.352309	0.284781	-0.0280081	0.304034	0.414863	-0.0597783	0.152277	0.16291	0.248266	0.288428	0.620878	0.23505	0.137891	0.468641	0.492741
Acaa2	1.0423	1.06713	1.07292	0.189457	0.126355	0.452553	0.229296	0.303056	0.229536	0.627399	0.509145	0.74128	0.701024	0.657231	0.589764
Ywhah	1.35068	1.4569	1.2527	1.56498	1.48865	1.53322	1.42914	1.4542	1.53474	1.48583	1.5934	1.46641	1.44952	1.45152	1.52347
Hcls1	1.39746	1.46641	1.44885	1.23349	1.236	1.32779	1.43173	1.14815	1.2527	1.29041	1.22604	1.33005	1.29363	1.26455	1.21084
Rnps1	1.84729	1.90563	1.9187	1.92461	2.0392	1.92909	1.99291	1.9632	2.02268	1.91576	2.04107	1.84987	1.96803	1.9521	1.98448
Ndufa8	1.41629	1.66743	1.4214	1.4087	1.43695	1.40119	1.34489	1.54697	1.38032	1.49077	1.54312	1.54312	1.41948	1.54697	1.5287
Hnrnpab	1.98616	1.99461	2.00845	2.04107	2.22937	2.01909	2.10937	2.10081	2.14758	2.1225	2.33664	1.97128	2.04672	1.98784	2.07201
Srrm2	1.56024	1.69036	1.49362	1.7476	1.6128	1.71421	1.75736	1.74013	1.76396	1.88042	1.75955	1.86826	1.73485	1.58107	1.45219
Cdc42se1	1.39684	1.4409	1.44288	1.36832	1.19401	1.42461	1.3707	1.40556	1.38884	1.31883	1.1486	1.3501	1.37429	1.41566	1.38456
Klhl6	1.6508	1.70515	1.66931	1.76506	1.38274	1.753	1.67783	1.80287	1.68166	1.72444	1.26819	1.72858	1.84345	1.82834	1.66463
Dtx2	0.572908	0.707903	0.264907	0.64454	0.373496	0.641957	0.429661	0.132945	0.301102	0.365001	0.286482	0.471248	0.583113	0.666527	0.676175
H2-Aa	1.20407	1.31827	1.73696	1.68841	1.52795	1.63995	0.522206	1.24506	0.740359	1.32386	0.87457	1.33515	0.986477	1.07666	1.26455
Atp5c1	1.8185	1.83333	1.80525	1.71319	1.7958	1.86692	1.73907	1.774	1.78308	1.82958	1.90706	1.80287	1.76285	1.8696	1.86426
Nsmce1	1.40996	1.67688	1.52347	1.30013	0.822716	1.35184	1.21865	1.41439	1.23001	1.237	1.34029	1.28293	1.26196	1.44354	1.43827
Prmt3	0.530515	0.45773	0.205162	0.378505	0.536165	0.162673	0.442236	0.295734	0.656941	0.342641	0.433503	0.434529	0.324384	0.35529	0.382017
Pop5	0.845518	0.818468	0.849864	0.714816	0.881776	0.868429	0.936822	0.877996	0.883844	0.735457	1.02281	0.743432	0.772986	0.763269	0.930327
Ypel5	1.07043	1.09136	0.958763	0.891804	0.796803	1.02085	0.790089	0.971778	0.863675	0.781509	0.436581	0.972901	0.870472	0.972152	0.839528
Ube2i	1.85375	1.9114	1.89148	1.99291	1.97949	1.96965	1.9397	1.95683	1.99121	1.87906	1.9521	1.90706	1.8985	1.89288	1.9114
Spice1	0.600909	0.489319	0.557303	0.607351	0.217094	0.791046	0.436838	0.385283	0.0688987	0.612973	0.0277746	0.508879	0.626263	0.457989	0.288671
Flii	0.436068	0.711505	0.858266	0.832907	0.625979	0.744663	0.751455	0.525686	0.785951	0.635946	0.498282	0.583389	0.609879	0.478562	0.613819
Hsd17b10	0.966925	1.18737	1.17472	0.901923	0.953235	0.935014	1.02834	1.06795	1.06961	0.996013	0.940447	0.942628	1.03949	1.25886	1.22703
Triobp	0.844185	0.732402	0.481705	0.987617	0.937546	0.91072	0.864353	0.960242	1.02163	0.723581	0.712407	0.7376	0.924586	0.80872	0.956917
H2-Oa	0.200398	-0.00420067	0.216377	-0.0548695	0.0240394	-0.0214717	-0.345365	-0.31015	-0.121887	0.371745	0.118831	0.248747	0.00536754	0.330046	0.108027
Sec23b	0.958394	1.00062	1.0407	1.11887	1.30722	1.10029	1.29202	1.02636	1.01614	1.06178	1.30339	1.04875	0.965808	0.941174	1.10029
Il6st	0.761397	0.480657	0.564404	0.457212	0.326598	0.482229	0.706404	0.682053	0.511537	0.558121	0.324876	0.698639	0.799049	0.654337	0.583113
B430306N03Rik	-0.722974	-1.4442	-1.08756	-1.10415	-1.25065	-1.20118	-1.81244	-3.9079	-3.9079	-0.562489	-0.729049	-0.366249	-3.9079	-3.9079	-2.54612
Ewsr1	1.49504	1.56977	1.50583	1.53701	1.63372	1.36535	1.48442	1.26715	1.48794	1.42269	1.48724	1.29958	1.29094	1.43761	1.50438
Gimap6	1.56419	1.56419	1.67592	1.59673	1.46163	1.63549	1.60853	1.59673	1.61024	1.61195	1.3719	1.69426	1.53549	1.56024	1.54852
Sucla2	0.355539	0.562489	0.509145	0.532935	0.744663	0.607913	0.484852	0.820427	0.4141	0.562489	0.583943	0.539671	0.42174	0.386791	0.516864
Eif3g	1.49647	1.40619	1.52571	1.59841	1.81364	1.5287	1.72962	1.56419	1.72135	1.52347	1.7359	1.51533	1.44354	1.54466	1.64716
Luc7l2	1.13029	1.17938	1.14725	1.58107	1.32779	1.39684	1.58025	1.51901	1.63018	1.48936	1.39437	1.37429	1.49576	1.52347	1.61195
U2af1	1.2365	1.39314	1.35592	1.48232	1.66183	1.42914	1.44952	1.48092	1.48513	1.45825	1.55552	1.28453	1.3701	1.43434	1.52421
Ddx56	0.120711	0.0642209	-0.0544021	0.125414	0.519533	0.00933494	0.132945	0.180673	0.0827072	-0.023806	0.549144	0.0114354	-0.144726	0.307457	0.240091
Tmem134	1.24709	1.34316	1.37429	1.37489	1.2315	1.43892	1.22703	1.30558	1.08461	1.26041	1.00874	1.28666	1.275	1.3919	1.29363
AA388235	0.682348	0.912134	0.74929	0.459804	0.268051	0.689434	0.602307	0.820754	0.714816	0.656652	0.0485601	0.643391	0.700129	0.894238	0.949565
Nars	1.0335	0.927812	0.931407	1.20842	1.35475	1.14634	1.30997	1.24152	1.20359	1.12896	1.4442	0.981176	1.11974	1.05078	1.10716
Mycbp2	1.59757	1.57539	1.56261	1.58025	1.51901	1.54236	1.59673	1.46436	1.67213	1.80287	1.6293	1.80406	1.73171	1.17425	1.06178
Pgam1	1.56977	1.56498	1.59092	1.79114	2.02996	1.66369	1.9261	1.67878	1.81607	1.93059	2.16426	1.82958	1.86162	1.84472	1.97784
Tmem179b	1.51166	1.55631	1.4442	1.42204	1.33401	1.61109	1.37369	1.53398	1.30121	1.40431	1.21963	1.55788	1.42461	1.49219	1.5524
Dok1	0.00210033	-0.0343121	-0.0632855	-0.0813023	-0.038282	-0.190407	-0.362259	-0.466299	-0.446615	-0.155347	-0.173088	0.169062	-0.0436541	-0.33819	-0.0539346
Cisd1	0.832907	0.640237	0.50941	0.617485	0.598953	0.589209	0.426847	0.56413	0.588099	0.859278	1.18219	0.867408	0.684116	0.841854	0.904379
Galnt12	0.430941	0.385534	0.316522	-0.0340786	-0.0380485	-0.115541	-0.353054	-0.277982	0.229775	0.155347	0.0487937	0.0829414	0.189219	0.217094	0.0775566
Tbxa2r	0.474118	0.583943	0.76015	0.825338	0.163856	0.803553	0.653759	0.754244	0.524615	0.860967	0.520335	0.997163	0.858266	0.854225	0.871154
Ttc14	0.0944216	0.23433	0.0504293	0.627683	0.470726	0.567965	0.580072	0.240571	0.696555	0.894238	0.466819	0.868429	0.647991	-0.0305762	0.173088
Cog4	-0.346603	-0.479085	-0.215183	-0.185419	-0.144255	-0.304522	-0.521137	-0.145434	-0.446357	-0.325614	-0.344622	-0.324384	-0.323646	-0.218289	-0.387546
Arid4b	0.612973	0.531053	0.703114	0.645402	0.473074	0.385786	0.412067	0.599791	0.343879	0.890763	0.38001	1.02085	0.667694	0.0289419	-0.0023337
Snrpc	1.34662	1.42204	1.43173	1.35886	1.48232	1.33288	1.35534	1.3571	1.36298	1.36298	1.64535	1.2729	1.25014	1.24658	1.42526
Ogdh	1.63817	1.59841	1.61452	1.53777	1.48724	1.51901	1.51754	1.48022	1.50947	1.49362	1.53021	1.55396	1.55945	1.54006	1.5827
Pih1d1	0.634233	0.607071	0.410797	0.683526	0.580349	0.586158	0.576762	0.585604	0.418681	0.384529	0.311129	0.446357	0.312599	0.445584	0.481967
Aldoa	1.76728	1.80883	1.81123	1.81364	1.94432	1.82217	1.93059	1.82463	1.9397	1.92461	1.95683	1.96	1.99804	1.99804	2.00322
Trp53	1.71828	1.79697	1.79114	1.82217	2.02449	1.88042	1.8777	1.83584	1.80883	1.81244	1.81485	1.82586	1.67213	1.9114	1.91576
Pcmtd2	0.738825	0.568514	0.530784	0.926377	0.465518	0.931047	0.808397	0.959133	0.848525	0.962465	0.418681	1.08168	1.04029	1.05687	0.96395
Nmi	0.782776	0.884189	0.764519	0.684116	0.89111	0.773615	0.7376	0.668569	0.819774	0.827637	0.742202	0.804197	0.55703	0.68117	0.514465
Rpl14	2.28925	2.29897	2.27661	2.2735	2.2613	2.27042	2.26432	2.26736	2.2583	2.27973	2.2465	2.24942	2.27661	2.28288	2.29571
Polr2g	1.06795	1.20118	1.17705	0.881776	0.860291	0.769843	1.03191	0.729963	0.946274	0.935014	0.978159	0.934652	0.936822	1.09009	1.08756
Mtmr12	0.161018	0.185419	0.259352	0.0632855	-0.0345456	0.0287085	-0.452553	0.152277	-0.00373393	0.0140027	-0.0740459	-0.0693665	0.0913747	0.143783	-0.0431869
Nlrc5	0.91355	0.86232	1.00255	0.827308	0.901222	0.924944	0.928171	1.07251	1.04713	0.885224	0.873544	0.77393	0.717228	0.738212	0.587267
Rabep1	-0.612129	-0.302323	-0.256939	-0.189932	-0.12565	-0.45307	-0.27871	-0.0871573	-0.109905	-0.042019	-0.0948905	-0.0156364	-0.127767	-0.258628	-0.529441
L3mbtl2	0.0417854	0.24971	-0.00886818	0.0385156	0.201589	0.0784929	0.0410847	0.191596	0.00630103	-0.364752	0.0569731	-0.0501956	0.285024	0.140247	0.294759
Vat1	-0.669444	-0.981176	-0.702815	-0.315786	-0.589209	-0.332512	-0.00676779	0.0932496	-0.336461	-0.471248	-1.20938	-0.767022	-0.253805	-0.144255	-0.186607
Sde2	0.315786	0.48669	0.611003	0.387797	0.641957	0.22738	0.353302	0.767335	0.606509	0.684116	0.584219	0.589209	0.470465	0.456176	0.478824
Ube4b	1.09816	1.07126	1.14141	1.2211	1.15904	1.33345	1.165	1.11191	1.31273	1.24253	1.24203	1.24001	1.29202	1.35886	1.15722
Rqcd1	0.695663	0.826323	0.647991	0.786268	0.969535	0.803875	0.757349	0.856581	0.901222	0.978913	1.14365	0.77456	0.78468	0.941537	0.86945
Pik3cd	1.81244	1.77852	1.77063	1.85898	1.67119	1.9632	1.72135	1.77965	1.73066	1.88592	1.71828	1.89709	1.68262	1.67688	1.59174
Fyb	1.44354	1.55396	1.38092	1.48092	1.09688	1.50438	1.25014	1.49504	1.25886	1.71117	1.21767	1.94277	1.59257	0.978159	0.876967
Zc3h12a	0.558121	0.410543	0.60679	0.827637	0.921014	0.780243	0.713912	0.19897	0.159127	0.694474	0.383775	0.831587	0.482491	0.296222	0.449453
Cytip	2.14992	2.12696	2.1383	2.17906	1.96	2.1667	1.99976	2.05053	1.98448	2.07002	1.89428	2.13146	1.97128	1.92165	1.9616
Trim21	0.912134	0.989138	1.12018	1.01185	1.02557	1.04351	0.996779	1.13294	1.21474	1.34144	1.22061	1.27816	0.916743	0.941901	0.863675
Cyba	1.49719	1.60599	1.62492	1.69623	1.75409	1.73907	1.46983	1.48794	1.51239	1.60345	1.53854	1.65262	1.37911	1.53322	1.49934
Fkbp4	1.7338	1.68358	1.84345	1.86559	2.03548	1.81728	1.89428	1.65445	1.86162	1.8777	2.11589	1.74976	1.86692	1.82586	1.94277
Sf3b4	1.9632	1.94897	1.97455	2.10507	2.02813	2.05244	2.15228	1.94897	2.07401	1.98448	2.19436	1.96803	2.07804	1.99461	2.11808
Rapgef6	1.66649	1.63106	1.62404	1.75736	1.50947	1.71726	1.67025	1.68551	1.70615	1.77965	1.49148	1.85375	1.68744	1.34431	1.3261
Gzmb	1.34086	0.920301	1.16133	0.883154	1.73275	1.2031	0.459026	0.406484	0.248506	1.2007	2.06803	1.53701	0.361761	0.431709	0.67266
Chchd2	2.10293	2.08825	2.07201	2.1667	2.24072	2.16914	2.19177	2.15228	2.19436	2.1406	2.20485	2.08006	2.12921	2.14524	2.21018
Cyb5	1.49576	1.45019	1.4409	1.57458	1.31162	1.66931	1.43565	1.44752	1.53854	1.69426	1.38823	1.70615	1.4979	1.61624	1.57217
Chd4	1.77625	1.69328	1.74119	1.68938	1.78193	1.72135	1.85898	1.71624	1.89992	1.65998	1.62143	1.73801	1.76617	1.58926	1.45555
Trim30a	1.27185	1.37309	1.36003	1.45286	1.49647	1.6128	1.1325	1.1063	1.28773	1.54389	1.51312	1.6223	1.2931	0.855234	0.716323
Arhgap1	1.48583	1.62056	1.49433	1.56578	1.41821	1.66743	1.68938	1.67974	1.58679	1.64355	1.35417	1.5827	1.68551	1.72754	1.67974
Hspa4	1.16362	1.13561	1.2031	1.32162	1.65629	1.14905	1.48232	1.32498	1.37429	1.34894	1.60514	1.16638	1.387	1.33629	1.40243
Cd8b1	2.36245	2.34751	2.34385	2.23218	2.11808	2.22381	2.14758	2.21018	2.15943	2.28288	2.15465	2.29897	2.24072	2.15465	2.14992
Ftsj1	0.128943	0.0925465	0.0357132	0.00490079	0.451261	0.0607135	0.317995	0.247062	0.344126	0.147793	0.202065	0.210409	0.140718	0.210886	0.312354
Rragc	0.71572	0.509145	0.567965	0.741895	0.780559	0.540211	0.839528	0.663616	0.60679	0.582283	0.608474	0.630813	0.616921	0.741588	0.636232
Elac1	-0.543455	-0.845185	-0.791046	-0.498811	-0.432221	-0.420975	-0.269502	-0.466038	-0.251877	-0.988757	-0.672367	-0.270229	-0.484327	-0.287212	-0.537783
Ube2v1	1.44288	1.37429	1.38517	1.2365	1.37549	1.206	1.26611	1.29148	1.26144	1.24913	1.35886	1.27028	1.50294	1.49504	1.31494
Sbf1	1.04996	0.983445	1.05524	1.1423	0.914968	1.04391	1.17658	1.00913	1.16961	1.08503	0.847188	1.18313	1.24709	1.30339	1.24456
Zfp511	0.413337	0.280894	0.290861	0.342641	0.250192	0.355787	0.377753	0.385534	0.273861	0.307702	0.147557	0.360017	0.456953	0.296466	0.378004
Atf4	1.55318	1.56737	1.65171	1.34029	1.51975	1.32162	1.31162	1.26351	1.38274	1.21522	1.48442	1.3233	1.2315	1.24253	1.27711
Acat2	0.157709	-0.0487937	-0.121417	0.148265	0.0700683	0.0189041	0.112253	-0.343631	-0.0878601	0.254528	0.634233	0.319223	0.321433	0.176405	0.358772
Gm16973	-0.337202	-0.616638	-0.222593	-0.604547	-0.499604	-0.755485	-0.630243	-0.57952	-0.367747	-0.562216	-0.931407	-0.423782	-0.699831	-0.483278	-0.333005
Ppt1	1.58351	1.69721	1.59507	1.2729	1.20648	1.10458	1.29796	1.49719	1.28826	1.56498	1.24862	1.52272	1.61624	1.32106	1.03191
Shisa5	2.48539	2.4803	2.51185	2.51185	2.47031	2.52295	2.48539	2.45104	2.52295	2.49576	2.35491	2.49576	2.51736	2.57715	2.50105
Pdpk1	0.677056	0.859953	0.866389	0.798407	0.677936	0.883844	0.716021	0.709703	0.84652	0.928889	0.730572	0.959133	0.985718	0.794881	0.763894
Atg16l2	0.0946561	0.155819	0.346108	0.189695	-0.144019	0.156764	0.0710041	0.152513	0.145434	-0.0235726	0.0789611	0.208262	0.162437	0.0361803	0.0850491
Snrpg	1.91285	1.97619	1.94897	1.96803	1.90563	1.90706	1.90995	1.95841	1.96481	1.87228	1.96803	1.8603	1.93513	2.07602	2.0924
Cenpq	-0.553763	-0.7496	-0.478562	-0.663035	-0.499339	-0.520602	-0.38277	-0.465778	-0.89389	-0.561943	-0.50941	-0.39233	-0.500133	-0.543184	-0.666527
Rassf5	1.16777	1.17705	0.999852	0.997547	0.765457	1.02478	0.929967	1.06961	0.800977	1.0581	0.716625	1.00835	1.08882	0.939358	0.919588
Macf1	1.94586	1.75627	1.92909	1.47535	0.981176	1.46983	1.50438	1.64897	1.45219	1.6508	1.44354	1.77175	1.88869	1.78767	1.67688
E130112N10Rik	-0.722671	-0.798728	-0.790727	-0.934652	-1.25014	-0.802908	-0.941537	-0.857591	-1.37549	-1.17472	-1.05321	-0.978913	-0.999083	-0.886606	-1.05565
Itpa	0.227619	0.493796	0.418936	0.354048	0.514732	0.386037	0.253323	0.21566	-0.121652	0.388804	0.602307	0.288914	0.249951	0.392834	0.395104
Ero1l	0.608755	0.3298	0.707603	0.627968	0.719342	0.5134	0.552403	0.585881	0.0925465	0.523276	0.853553	0.246822	0.457212	0.603147	0.730267
Osbpl2	-0.144019	0.015403	0	0.0231057	0.119301	0.072408	-0.345117	-0.106384	-0.0677291	0.145434	-0.27265	0.0249732	0.071706	0.134593	0.181148
Pisd-ps1	0.0522987	-0.0735779	0.0974694	0.194925	0.0572069	0.288671	0.202303	0.310394	-0.0140027	0.399903	-0.0871573	0.333992	0.0473919	0.170246	0.202303
Eef1e1	0.446099	0.0979384	0.248025	0.49749	1.08084	0.397629	0.629389	0.318486	0.654048	0.549144	1.26559	0.261525	0.00560091	0.410543	0.416899
Zdhhc6	0.835882	0.854898	0.965064	1.11234	1.29633	0.750836	1.08461	1.0419	1.05769	1.15041	1.1193	0.872861	1.07625	1.15086	1.12018
Glrx	0.952133	0.784045	1.02518	0.924229	0.933569	0.98231	0.80872	0.910367	0.718738	0.870472	0.729658	0.799049	1.30613	1.26767	1.28613
Prrc2a	0.487478	0.50941	0.521404	0.445068	0.435042	0.472813	0.611566	0.519266	0.550773	0.42021	0.560304	0.408513	0.412575	0.458248	0.446099
Ccnl1	1.17891	1.16592	1.25577	0.920657	0.929248	0.860629	0.930327	1.02993	0.95397	1.02755	0.670029	1.1365	1.10072	0.0200712	0.0693665
Ccdc28b	-0.3946	-0.569611	-0.54833	-0.69596	-0.588931	-0.696258	-0.857929	-0.343384	-0.735151	-0.939721	-0.833237	-0.679993	-0.863675	-0.573458	-0.543184
Usp3	0.719342	0.6921	0.746821	0.593657	0.282351	0.735763	0.525686	0.607632	0.506755	0.796482	0.436838	0.890416	0.47647	0.639951	0.560031
Sirt2	0.648855	0.38277	0.68117	0.671197	0.462919	0.710303	0.670321	0.724491	0.489319	0.589487	0.404457	0.67149	0.768275	0.684116	0.537783
Taldo1	1.41122	1.59924	1.54466	1.49647	1.35184	1.41821	1.36003	1.36357	1.28028	1.44818	1.4259	1.47605	1.38396	1.41059	1.46163
Get4	0.352557	0.310394	0.396366	0.409781	0.5931	0.372495	0.42072	0.295978	0.489582	0.239611	0.65781	0.176405	0.321679	0.498282	0.461361
Hmgb1	1.5205	1.55474	1.59841	1.58351	1.60176	1.55007	1.65171	1.72444	1.65354	1.77512	1.81003	1.66743	1.62492	1.54929	1.53777
Apobec3	0.938271	1.00255	1.03032	1.26041	1.36298	1.32835	1.09688	0.927812	0.926736	1.48162	1.36891	1.45286	1.10115	1.16638	1.06961
Wbp1l	0.298905	0.424292	0.356533	0.380511	0.46786	0.406484	0.433247	0.730267	0.649143	0.155583	0.0231057	0.360266	0.429917	0.37625	0.40471
Tspo	1.79815	1.84472	1.85116	1.753	1.52496	1.74976	1.57863	1.5205	1.54775	1.77852	1.48513	1.7958	1.71117	1.72135	1.79463
Cic	0.969535	0.699234	0.850199	0.866389	0.596163	0.942992	0.778662	1.08335	0.949199	0.867748	0.6921	1.09688	0.980799	0.797444	0.867748
Lck	2.33307	2.35491	2.34751	2.27973	2.2436	2.28925	2.2735	2.28925	2.27661	2.32256	2.28605	2.34385	2.34385	2.30227	2.30558
Cpt2	-0.447389	-0.599512	-1.08714	-0.586712	-0.532666	-0.349331	-0.662744	-0.309905	-0.532397	-0.537513	-0.477254	-0.518732	-0.253564	-0.281137	-0.189932
Lpxn	1.04391	0.877996	0.948101	1.27764	1.30067	1.35068	1.10845	1.12018	1.09731	1.27553	1.0939	1.13962	1.26507	1.35068	1.2007
Igsf3	-0.682053	-0.74929	-0.727224	-0.4783	-0.453329	-0.340909	-0.911073	-0.465518	-1.08084	-0.546704	-0.442236	-0.716625	-0.476208	-1.11495	-0.734845
Man2b1	1.32666	1.24658	1.22653	1.08084	1.02321	1.18032	1.02124	1.0581	1.17565	1.17751	0.901923	1.13427	1.17891	1.28506	1.21963
Dnajc3	1.22802	0.965064	0.95618	0.781192	0.744971	0.618333	0.861982	0.811636	0.786268	1.03072	0.926019	1.01146	0.937546	0.783411	0.693584
Uqcrc2	1.43369	1.43892	1.3571	1.33572	1.54083	1.32723	1.34086	1.31494	1.3919	1.38639	1.46436	1.27711	1.38945	1.31439	1.32498
Cul2	-0.355539	0.131532	-0.10216	0.0359467	0.123063	0.293541	0.27265	0.0623502	0.200636	0.122122	0.493532	-0.0953593	-0.0179705	-0.2758	-0.729658
Nsfl1c	0.898772	0.920657	1.04875	1.16869	1.0419	1.11321	1.1228	1.22209	1.26611	0.953603	1.20262	0.873202	1.05443	1.18879	1.1423
Hspa9	0.682642	0.785315	0.662453	0.932848	1.2162	0.738212	1.08714	0.694771	1.03589	0.890416	1.24557	0.681464	0.768589	0.863675	1.03669
Srsf10	0.511537	0.757038	0.791365	0.886606	0.992569	0.747129	0.97703	0.722066	1.09603	0.991806	1.0524	0.960983	0.903325	0.738519	0.810015
Abcf3	-0.108966	-0.0340786	0.152985	-0.00326719	-0.037815	0.182097	-0.0763862	0.023806	-0.207546	-0.082473	-0.0233391	-0.259111	-0.0738119	-0.0576744	-0.0883286
Dsn1	-0.65347	-0.712106	-0.497226	-0.525954	-0.155347	-0.56413	-0.534549	-0.779294	-0.569062	-0.23649	-0.0191375	-0.524079	-0.387043	-0.199208	-0.358275
Tsen34	0.0149362	0.213989	0.369995	0.362508	0.277255	0.601468	0.580349	0.551044	0.214228	0.358275	0.488004	0.342889	0.406991	0.493532	0.435811
Eif3l	1.72754	1.69133	1.77175	1.76396	1.88454	1.8005	1.80169	1.70515	1.86426	1.76617	1.87498	1.71218	1.81003	1.88454	1.88179
Herc4	0.588654	0.539941	0.714213	0.83489	0.603707	0.725705	0.481705	0.850199	0.782459	0.830269	0.463698	0.74374	0.776451	0.770157	0.76953
Sltm	0.805488	0.716625	0.815536	0.844185	0.87457	0.716926	0.904027	1.07002	0.905081	0.929967	0.771099	0.9525	0.90473	0.536704	0.395356
Copg1	1.54466	1.54083	1.5393	1.48583	1.56817	1.49647	1.50656	1.40807	1.56657	1.53247	1.42655	1.5205	1.50077	1.5462	1.51606
Pex5	0.756417	0.549958	0.408259	0.656652	0.476731	0.714816	0.774875	0.705506	0.337696	0.527831	0.319714	0.589487	0.528368	0.819121	0.577865
Smarcc2	1.38761	1.32106	1.27448	1.47605	1.28666	1.55318	1.13605	1.42204	1.40681	1.41629	1.46231	1.61538	1.54236	1.52421	1.51975
Rbm17	0.683821	0.847188	0.881776	0.902273	1.15585	0.845185	0.827308	0.837207	1.07958	1.00255	1.15996	0.939358	0.758904	0.81261	0.911073
Nfkbib	0.757971	0.875597	0.654048	1.05159	1.32442	1.07583	1.07375	0.883499	0.98496	0.850869	1.08798	0.770785	0.778346	1.03589	1.05769
Gm10845	1.69328	2.14758	1.64988	1.98448	1.70815	1.50947	1.94586	1.78882	2.15704	1.85375	1.58107	1.71726	1.89148	1.4259	0.853217
Eif1a	0.543996	0.435042	0.666819	0.705506	1.10286	0.717228	0.931767	0.590042	0.83489	0.596721	1.02478	0.554307	0.603987	0.731487	0.736987
2810013P06Rik	0.568514	0.66711	0.742817	0.675296	0.433503	0.900872	0.276285	0.74374	0.83522	0.762332	0.207546	1.0355	0.125885	-0.149681	-0.0422526
Setx	1.05565	0.970282	0.793601	1.08168	0.790408	0.950298	1.03829	1.01263	0.830598	1.21963	0.825338	1.20745	1.13739	1.04754	0.992569
Gpr137	-0.36201	0.0981729	0.408513	0.468121	0.110609	0.446615	-0.159127	0.351812	-0.0674952	0.262974	-0.344374	0.248988	-0.298417	0.122827	0.362757
Cct2	1.93817	1.90419	1.89568	1.95841	2.09869	1.9321	2.02996	1.93361	1.96965	1.98115	2.07804	1.9114	1.95841	1.92017	1.97455
Baz2b	0.501455	0.369495	0.445068	0.62371	0.332265	0.516864	0.423526	0.68973	0.533204	0.38478	0.178776	0.724794	0.492214	0.425314	0.325368
Utp11l	0.959503	0.927094	0.787859	1.07541	1.25219	0.982688	1.08251	1.01771	1.10243	1.00216	1.29687	1.00525	1.11148	1.03909	1.12149
Mrps15	1.08251	1.09859	1.17054	0.828294	1.05159	0.947735	0.76953	0.844851	1.05484	0.99028	1.24964	0.959872	1.0528	0.978536	0.985339
Gnai2	2.31569	2.30558	2.29897	2.22937	2.1667	2.2583	2.10081	2.1667	2.12921	2.19696	2.10081	2.28925	2.27973	2.28605	2.23218
Rps27l	0.84886	0.931407	0.862997	1.41757	1.83333	1.4596	1.46231	1.30613	1.5827	1.32106	1.65629	1.23399	1.27922	1.46983	1.49862
Oas2	-0.653181	-0.432221	-0.203971	-0.619746	-0.549144	-0.403191	-1.17286	-3.63378	-0.764831	-1.25937	-0.625979	-0.623143	-1.53474	-2.03363	-2.20751
Sipa1	0.917098	0.88799	1.01614	0.59477	0.59477	0.649143	0.49749	0.808397	0.484589	0.762644	0.585327	0.771728	0.817816	0.901572	0.871495
Prpf18	0.440178	0.305745	0.241532	0.603427	0.363755	0.485639	0.522474	0.361262	0.390063	0.365251	0.348835	0.420465	0.451261	0.498547	0.407752
Cox15	0.672367	0.970656	0.66711	0.799049	0.750836	1.00062	0.743125	0.883844	0.753004	0.845852	1.1441	0.930327	0.899822	0.77393	1.11843
Sfpq	1.3987	1.29525	1.39932	1.5524	1.70315	1.49862	1.57458	1.60768	1.55788	1.54929	1.753	1.52347	1.58515	1.64085	1.6982
Xpo7	0.470726	0.452295	0.430685	0.397123	0.461101	0.458767	0.522741	0.445584	0.517665	0.417153	0.52649	0.440692	0.566595	0.543455	0.673831
Stmn1	1.075	1.21133	1.17798	0.7733	0.458767	0.807426	0.832247	1.10115	1.00409	1.38396	1.50511	0.825338	1.21279	1.2527	1.31827
Coq10a	-0.241292	0.249951	-0.0366473	-0.0168034	-0.254287	-0.240331	-0.187082	0.163146	0.306723	0.0843465	-0.181385	0.111079	0.0144695	0.0784929	0.00536754
Sfi1	0.257904	0.326352	0.518198	0.724491	0.489845	0.842187	0.716323	1.00139	0.682642	0.792004	0.445068	0.825666	0.962465	0.859278	0.858941
Ywhaq	1.54083	1.56817	1.50366	1.45019	1.64807	1.4214	1.50511	1.53701	1.43108	1.56103	1.58433	1.42978	1.49433	1.48513	1.55945
Syt11	0.829281	0.857591	0.722368	0.667985	0.326845	0.770157	0.503574	0.837538	0.0333781	1.20793	0.754554	1.26819	0.998315	0.40547	0.19778
Aip	1.01146	1.28346	1.28666	1.07209	1.0581	1.22258	1.09348	1.18737	1.11408	0.921371	0.987997	0.945179	1.08714	1.13117	1.02676
Elf4	1.72962	1.71117	1.68551	1.61366	1.30942	1.68647	1.6346	1.40119	1.49077	1.58762	1.33515	1.65998	1.81728	1.7359	1.64445
Sbk1	0.429661	0.511803	0.316768	-0.0142361	-0.0529998	0.280409	0.0962971	0.385786	0.248747	-0.049261	-0.411813	0.0562719	0.0670274	0.144019	0.108261
Larp4	0.705207	0.711806	0.722671	0.945544	1.25886	0.736069	1.0181	0.886606	1.01653	1.09009	1.31883	0.995629	0.795841	0.842187	0.938271
Insig2	-0.197304	-0.186607	-0.172614	-0.137184	-0.439664	-0.17925	-0.337449	-1.13206	-0.589209	-0.340415	-0.476992	-0.0471582	-0.452295	-0.433759	-0.290375
Anp32e	1.08419	1.17286	1.23001	1.25783	1.33458	1.16225	1.23399	1.13917	1.31994	1.21376	1.3472	1.08545	1.05606	1.11364	1.21718
1110057K04Rik	0.346356	0.296222	0.379508	0.1353	0.282594	0.280651	0.13318	-0.0611811	-0.0991109	0.305745	0.35927	0.319468	0.214466	0.125179	0.00326719
Trip12	1.29958	1.28934	1.26611	1.46368	1.20745	1.43173	1.3987	1.41375	1.52571	1.36003	1.27711	1.47952	1.48162	1.32723	1.32442
Psmb8	1.81485	1.85245	1.79697	1.71218	1.89148	1.77965	1.76617	1.75084	1.82834	1.86426	1.87634	1.85636	1.64535	1.69721	1.70315
Jak2	0.583113	0.637375	0.61551	0.990662	1.0343	1.03629	0.873544	0.626547	0.890069	0.824354	0.699234	0.776451	0.614382	0.617485	0.595885
Gpsm2	-0.361761	-0.0733439	-0.071706	-0.695663	-0.900872	-0.471769	-0.586712	-0.343136	-0.615228	-0.523812	-0.501191	-0.328568	-0.959503	-0.489845	-0.632807
Lilrb4	-1.03191	-0.980799	-1.55474	-0.132474	-0.362259	-0.0960627	-0.0266073	-0.161491	-0.320451	-0.580901	-0.644253	-0.328322	-0.452036	-0.676175	-0.595885
Irf2	1.18032	1.16638	1.18313	1.52945	1.45085	1.47605	1.43043	1.50149	1.44818	1.34604	1.19831	1.45085	1.2365	1.27658	1.28987
Ndufa10	0.850199	0.93646	0.883844	0.378756	0.528099	0.580349	0.557848	0.695068	0.672367	0.7376	0.844185	0.698936	0.633948	0.393086	0.448421
Pgp	-0.038282	0.258387	0.183046	-0.0770884	0.166695	0.23601	0.253564	0.222353	0.230015	0.574834	0.669153	0.298905	0.144726	0.117186	0.149681
Chd1	0.355787	0.285024	0.55186	0.591987	0.699831	0.518999	0.537783	0.420975	0.794561	0.66071	0.751146	0.647415	0.706704	0.489582	0.580349
Clspn	-0.625128	-0.443265	-0.24586	-1.33005	-0.755174	-1.125	-0.813909	-0.819447	-0.794561	0.0944216	0.781509	-0.293053	-0.332512	-0.103099	0.0114354
Slc1a5	1.78079	1.69525	1.75955	1.85116	1.77852	1.81244	2.01021	1.87228	1.92313	1.62842	1.70315	1.66556	1.85245	1.74439	1.86826
Pet100	0.989519	1.02755	1.06219	1.01614	0.922442	1.1495	0.997163	0.96618	1.00255	0.787859	1.01497	1.05402	0.861305	1.14185	1.12061
A930005H10Rik	1.50511	1.67592	1.63106	1.70315	1.19449	1.76175	1.54159	1.73696	1.56977	1.77625	1.32948	1.88042	1.57863	1.51312	1.4979
Cnp	1.48865	1.6223	1.56897	1.48372	1.32948	1.68744	1.3719	1.52198	1.31716	1.40119	1.23349	1.48865	1.5524	1.53096	1.38092
Anks1	0.279438	0.365001	0.797765	0.44378	-0.0252066	-0.165275	0.312844	0.600071	0.274103	0.42174	0.171903	0.338931	0.389056	0.333005	0.4676
Gng10	1.15585	1.11799	1.04916	0.926019	0.989899	0.911427	0.81521	0.863336	0.791365	1.04713	1.10501	0.906488	0.983445	1.04512	1.11278
Mkl1	1.19449	1.22901	1.3701	1.387	0.901572	1.2931	1.30613	1.36416	1.30997	1.33458	0.927094	1.38761	1.39994	1.43369	1.33175
1110058L19Rik	0.771728	0.855234	0.884189	0.636803	0.620878	0.744971	0.307702	0.269986	0.200874	0.691211	0.363256	0.529173	0.67266	0.280894	0.599233
Cnot2	0.669153	0.609879	0.758593	0.856917	0.91178	0.869109	0.975151	0.935375	0.822389	0.835551	0.839528	0.852546	0.950665	0.926019	0.894238
Mbp	1.47052	1.41502	1.62667	1.5272	1.165	1.43761	1.17193	1.37549	1.3472	1.48232	0.972152	1.54543	1.55552	1.54083	1.45085
Sgta	0.025907	0.146377	0.0977039	0.132945	0.332512	0.231693	-0.10216	0.0494947	0.0415518	-0.0310432	0.230494	0.0317437	0.0476255	0.0822389	0.189695
Zyg11b	0.824682	0.831587	0.855907	0.980799	0.724187	0.875939	0.747746	0.826651	0.932848	0.919945	0.504104	0.91852	0.804843	0.627968	0.581454
Cox6b1	1.63372	1.65354	1.63638	1.60429	1.62143	1.50656	1.57539	1.51533	1.68358	1.58844	1.69426	1.56817	1.60429	1.75409	1.78308
Orai2	1.00796	1.05973	0.995246	0.994098	0.663035	1.05484	0.940811	0.804197	0.871495	0.881432	0.390315	0.987997	0.940811	0.774245	0.779926
Rtn4	1.14725	1.165	1.05159	1.24456	1.04633	1.26403	1.26299	1.15904	1.07708	1.06754	0.83986	1.10115	1.07708	1.07958	0.996013
Cfdp1	1.10544	1.08461	1.06589	1.32723	1.3767	1.34029	1.33288	1.27764	1.48232	1.25117	1.45286	1.13073	1.1595	1.31827	1.3719
Gzma	1.61797	1.57217	1.6508	0.753624	0.799049	1.19306	0.889722	1.10673	0.556758	0.962836	0.887644	1.48372	1.09348	1.12105	1.16869
Ctc1	-0.189695	-0.126826	-0.702516	-0.0268408	0.152985	-0.267567	-0.126591	0.438636	-0.0876258	-0.191833	0.0352462	-0.258869	-0.00653441	0.090203	0.153458
Tapbp	1.91576	1.99976	1.96481	2.06213	2.13146	2.15704	2.09869	2.01197	2.14992	2.01909	1.99121	2.00322	1.90419	1.83836	1.88731
Dnttip2	0.0948905	0.156056	0.0312767	0.232652	0.451519	-0.105445	0.29549	0.429149	0.241532	0.0609473	0.415117	0.291105	0.196114	-0.0672613	0.0291754
Ctsd	1.33345	1.27185	1.1836	0.924586	0.611847	0.953235	0.685001	0.831587	0.682937	1.01888	0.495642	1.13605	1.11191	1.20938	0.975527
Ndufa2	1.53854	1.53474	1.41693	1.2888	1.41375	1.26819	1.22061	1.2375	1.19496	1.27869	1.25423	1.3205	1.16592	1.39006	1.40933
Eif4g2	2.17906	2.09869	2.14992	2.16914	2.22658	2.13601	2.12029	2.09659	2.10937	2.21558	2.22937	2.14292	2.16914	2.18411	2.19177
1810026B05Rik	1.7476	1.78767	1.84858	1.72238	1.35768	1.70615	1.52645	1.90995	1.55474	1.52945	1.17705	1.66837	1.53854	1.40681	1.4409
Gng5	1.38945	1.47121	1.43892	1.45555	1.52645	1.50874	1.49719	1.56498	1.67498	1.45353	1.42397	1.42012	1.4442	1.50438	1.53474
Zfp592	0.609036	0.592265	0.693287	0.584219	0.415117	0.56085	0.4624	0.47464	0.23697	0.567691	0.418936	0.639951	0.617203	0.637661	0.58173
Fam169b	0.459285	0.359021	0.478824	0.756106	0.602028	0.916743	0.6581	0.663907	0.611285	0.719645	0.372495	0.729354	0.82994	0.716926	0.636803
Spop	0.705506	0.668861	0.617768	0.564404	0.541022	0.52649	0.616074	0.576211	0.295003	0.782459	0.514199	0.80162	0.579244	0.456435	0.417917
Rps25	2.45577	2.45577	2.46056	2.4654	2.46056	2.45104	2.45577	2.4654	2.46056	2.43716	2.45104	2.40649	2.44173	2.52861	2.52861
Ddx46	1.03112	1.08251	1.10072	1.2375	1.22357	1.1193	1.27658	1.09348	1.2568	1.13783	1.1063	1.31994	1.16823	1.08672	1.12236
Acot2	0.518732	0.55023	0.639092	0.31407	0.115072	0.280894	0.0333781	0.415372	0.295246	0.28551	-0.0649225	-0.0193709	0.231453	0.217333	-0.21805
Cct7	1.64265	1.69231	1.66649	1.80406	1.96481	1.75084	1.84345	1.68938	1.88731	1.82586	2.06018	1.69036	1.66369	1.74119	1.8185
2510039O18Rik	0.751765	0.847522	0.917098	0.788496	0.691507	0.627399	0.709403	0.853217	0.822716	0.664489	0.568788	0.820754	0.654626	0.61551	0.669444
E2f5	-0.298661	-0.140483	0.317013	0.247303	0.184945	-0.0256735	0.262491	-0.075216	0.0927809	-0.23625	-0.00373393	-0.119066	-0.545891	-0.183046	-0.124474
Tmem238	-0.813584	-0.772357	-0.664198	-0.506755	-0.155111	-0.471508	-0.64684	-0.30966	-0.398134	-0.502249	-0.279681	-0.962094	-0.634804	-0.385283	-0.213989
Eif1ax	0.959872	0.893194	0.906488	1.11538	1.4214	1.05687	1.27711	1.14544	1.17239	1.11495	1.33572	0.931047	1.0343	1.11582	1.27869
Ctss	1.36951	1.36298	1.30832	1.49077	1.43761	1.57701	1.25886	1.32218	1.31772	1.39684	1.17332	1.4929	1.26924	1.2931	1.23399
Prr12	0.138362	0.114367	0.191596	0.218289	-0.245379	0.0726419	-0.382519	-0.086923	0.0417854	-0.182097	-0.086923	-0.170482	0.0965316	0.112253	0.0338451
Timm13	1.07541	1.12676	1.125	1.13783	1.36535	1.07375	1.19496	1.26663	1.17008	0.980044	1.3773	1.02124	1.09646	0.983823	1.06137
H2-Ke6	0.792962	0.871495	0.858603	0.440692	0.323646	0.424037	0.670613	0.620878	0.632807	0.477516	0.426336	0.681759	0.64253	0.572908	0.549415
Spn	1.65998	1.76175	1.57057	1.49862	1.33288	1.51975	1.62317	1.6346	1.66276	1.37429	1.13739	1.39437	1.63906	1.63106	1.65813
l7Rn6	0.649143	0.784362	0.826323	0.771414	0.763581	0.80775	0.817816	0.611566	0.780876	0.480918	0.822389	0.756727	0.791046	0.892152	0.893194
Mtdh	1.10587	1.06589	0.793921	0.798728	1.14589	0.889375	0.943721	1.024	0.832577	1.03869	1.19069	0.964693	1.15813	0.27265	0.393339
Gpr83	-1.46368	-1.0181	-0.997931	-1.48513	-1.78882	-1.6128	-1.81123	-1.69328	-1.37489	-1.19831	-1.45353	-0.744048	-1.74868	-3.63378	-1.77512
Sepw1	1.79114	1.86294	1.86426	1.63906	1.58515	1.78079	1.60429	1.69623	1.52645	1.55396	1.55396	1.60345	1.6171	1.79114	1.66369
Lin7c	0.336708	-0.0338451	0.346356	0.108261	0.373746	0.182334	0.107088	0.0710041	0.0249732	0.376751	0.161491	0.131532	-0.0478591	0.0023337	0.17925
Sars	1.46096	1.6346	1.36713	1.36653	1.54006	1.48092	1.44024	1.17472	1.39499	1.26092	1.43043	1.42849	1.3767	1.36653	1.3472
Mta2	1.30339	1.2824	1.44486	1.28559	1.24354	1.50149	1.39994	1.17751	1.22802	1.00293	1.21718	1.35242	1.20022	1.31328	1.24608
Dcps	0.395861	0.520869	0.535357	0.466559	0.612129	0.564404	0.3298	0.270229	0.495114	0.3655	0.588376	0.501191	0.495114	0.489845	0.511005
Rab8a	1.4442	1.60768	1.59423	1.56181	1.50728	1.61624	1.43958	1.49576	1.40181	1.55085	1.31439	1.63817	1.40556	1.43499	1.46096
Hif1a	0.504899	0.65868	0.667402	0.926736	1.21669	1.03151	1.12808	0.986477	1.00719	0.911073	1.02874	1.11191	0.791365	0.956917	0.923156
Gramd4	0.578141	0.592544	0.509676	0.536435	0.280166	0.510208	0.481967	0.334486	0.337943	0.296466	0.119066	0.511537	0.281623	0.452036	0.482229
Xpo6	1.49077	1.55552	1.56419	1.42655	1.40368	1.45622	1.52124	1.58107	1.4979	1.51239	1.63195	1.44222	1.50221	1.43303	1.39068
H2afy	2.15943	2.15943	2.21288	2.15228	2.0821	2.21018	2.13146	2.17906	2.14292	2.22105	2.12473	2.21558	2.16426	2.08414	2.05053
Serpinb6b	0.900171	0.860291	0.950665	0.916743	1.15358	1.11625	0.877996	0.747746	0.666527	0.916032	1.38884	1.07458	1.35475	1.5205	1.52198
Pnpla7	0.665945	0.463439	0.462919	0.928889	0.524883	0.858603	0.769843	0.754554	1.06466	0.629674	0.23673	0.835551	0.622576	0.560304	0.481705
Cd3e	2.32954	2.29571	2.30227	2.10293	1.99291	2.11153	2.2436	2.14992	2.17906	2.02449	2.00495	2.14992	2.22381	2.28925	2.17408
Tbc1d22b	0.336955	0.491424	0.346603	0.192071	-0.187794	0.194925	0.0742799	-0.403444	-0.176642	0.165039	-0.101691	0.31015	0.258387	0.00793467	0.128708
Sf1	2.22658	2.20485	2.19957	2.24942	2.10293	2.2465	2.24942	2.26432	2.25532	2.27661	2.29247	2.14758	2.2583	2.1892	2.14292
Itga4	1.74013	1.46163	1.64625	1.76728	1.3956	1.60684	1.67308	1.69231	1.58926	1.73066	1.3779	1.70315	1.8005	1.65998	1.55474
Ddx18	1.18266	1.17798	1.1294	1.23951	1.33915	1.08	1.3571	1.13962	1.20407	1.16638	1.48092	1.10243	1.16316	1.11669	1.14141
Ugcg	1.53247	1.48372	1.46504	1.67308	1.26976	1.65906	1.55474	1.57137	1.64265	1.52496	1.30176	1.60599	1.6508	1.72651	1.63549
Tmc6	0.942265	1.01458	1.11105	1.01107	0.357528	1.00371	1.00564	1.16225	1.11799	0.763894	0.462659	0.956548	1.06342	0.989138	1.0407
Zdhhc20	1.35768	1.30339	1.28506	1.25321	0.948101	1.17751	1.01029	1.11234	1.06507	1.15267	0.853889	1.35184	1.31328	0.919232	0.566595
Lta4h	1.22852	1.2708	1.15222	0.996013	0.90966	0.998315	1.07958	1.16777	1.0411	1.11887	1.3023	1.22061	1.31772	1.30668	1.35068
Mrps26	0.641383	0.679111	0.581177	0.367497	0.448162	0.475424	0.500133	0.39233	0.381515	0.569062	0.631952	0.530247	0.470726	0.505164	0.596721
Ranbp3	0.461361	0.326598	0.382519	0.55594	0.596442	0.524615	0.450228	0.637947	0.588376	0.511005	0.491161	0.459026	0.424037	0.401673	0.411559
Dcaf17	0.387294	0.146613	0.168352	0.23841	-0.176642	0.0473919	0.347347	0.361511	0.306968	0.505694	0.337943	0.395861	0.261766	-0.23553	-0.134122
Tax1bp1	0.972152	0.940811	1.12193	1.25886	1.10845	1.18596	1.1193	1.20262	1.03231	1.18172	0.754864	1.2089	1.18079	1.10889	1.05118
Lmo4	1.00952	0.963578	0.97703	0.682642	0.725098	0.710604	0.772357	0.960612	0.954338	0.706404	0.782459	0.845518	0.796803	0.809044	0.744048
Arhgef18	1.40056	1.48092	1.48092	1.69231	1.17332	1.60008	1.39932	1.79697	1.48653	1.66463	1.14275	1.65537	1.80287	1.57782	1.59423
Ccdc6	0.311864	0.0317437	0.309415	0.657231	0.280409	0.69715	0.616356	0.631097	0.67266	0.65839	0.625695	0.612973	0.512335	0.563583	0.580901
Foxp1	1.88454	1.91723	1.91285	1.9616	1.85116	1.94432	2.05053	2.00322	2.03179	1.92759	1.71522	1.98616	1.99976	1.55007	1.48302
Coa5	1.45152	1.33345	1.32554	1.46299	1.48372	1.51754	1.54083	1.40181	1.49148	1.1193	1.29041	1.31107	1.41439	1.44952	1.4569
Vamp2	0.769843	0.596442	0.722974	0.728441	0.493268	0.832577	0.794881	0.763269	0.636518	0.666236	0.64253	0.62371	0.829281	0.748673	0.64167
Acsl5	0.568788	0.573733	0.639378	0.439407	0.661582	0.488793	0.844185	0.551316	0.661001	0.595327	0.710604	0.480918	0.531053	0.507021	0.575385
Rhof	1.64625	1.65998	1.66743	1.36891	1.35534	1.56181	1.2216	1.50874	1.44619	1.53854	1.33061	1.52421	1.48372	1.65813	1.6128
Sumo1	0.847856	0.898074	1.10544	1.08	1.11799	0.965808	0.945909	1.0335	1.06754	0.983066	1.1228	1.01185	1.05933	1.06589	1.10889
Skiv2l	0.803875	0.792004	0.762644	0.919588	0.665071	0.825994	0.86232	0.845185	0.892847	0.749909	0.481443	0.816838	0.841189	0.809368	0.807103
Arpc1a	0.656073	0.617203	0.847522	0.948467	0.940084	0.69299	0.842852	0.826979	0.769843	0.727528	0.868429	0.865031	0.707004	0.741895	0.90966
Wapal	1.07168	1.15267	1.03072	1.145	1.06754	1.14185	1.20696	1.01575	1.04029	1.2872	1.09987	1.13117	1.31827	1.06096	1.1468
C1qbp	1.33005	1.28453	1.29687	1.42978	1.67688	1.31439	1.58926	1.40619	1.60092	1.34201	1.8005	1.12236	1.32498	1.42204	1.57458
2310067B10Rik	0.318731	0.301346	-0.0939528	0.309415	-0.351068	0.138833	-0.261283	-0.423782	-0.132003	0.0296423	-0.0789611	0.120241	0.19326	0.370745	0.402432
Prkacb	2.03548	2.0173	2.02813	2.00148	1.63906	1.89709	1.87906	2.03179	1.89568	2.05823	1.80406	2.03548	2.05823	2.01197	1.93665
Stk4	1.86162	1.82586	1.77852	1.79933	1.69919	1.8185	1.74439	1.78193	1.83208	1.8005	1.59174	1.87228	1.90706	1.77287	1.7359
Cers2	0.479085	0.672075	0.456176	0.726312	0.558939	0.637661	0.625128	0.780876	0.480133	0.387546	0.537513	0.455658	0.522741	0.490108	0.487741
Gnb1	1.55788	1.58107	1.47397	1.60345	1.6223	1.62143	1.58107	1.57217	1.61797	1.54006	1.54543	1.52496	1.58351	1.49719	1.47052
Nup93	0.268293	0.0927809	-0.0445885	0.393339	0.670321	0.499868	0.542103	0.456953	0.533473	0.514199	0.915677	0.180673	0.438379	0.422505	0.42608
Sclt1	-1.13073	-0.772042	-0.663907	-0.90825	-0.74128	-0.848525	-1.34201	-0.819121	-1.08042	-0.744356	-0.718436	-0.344126	-0.77803	-0.728441	-0.637947
Rhot2	0.0951249	-0.100987	-0.172377	-0.2461	-0.28308	-0.248266	-0.352806	-0.263457	-0.0438877	-0.594213	-0.260559	-0.0630517	-0.271923	-0.156056	-0.251877
Cstb	1.50149	1.62317	1.50438	1.59507	1.74226	1.67403	1.55318	1.61624	1.55709	1.50947	1.3785	1.51093	1.55318	1.59257	1.67025
Eif4e2	1.52945	1.50438	1.52645	1.44288	1.51754	1.49576	1.56103	1.54775	1.6171	1.57217	1.58762	1.56181	1.53021	1.53474	1.58679
Txn1	1.66837	1.72032	1.69036	1.90277	2.09659	1.89148	1.90277	1.85506	1.90706	1.9616	2.14292	1.74653	1.88592	1.92759	1.96642
Zfp36l1	1.84858	1.8271	1.9261	1.96642	1.97619	1.9143	2.05823	2.04107	2.03548	1.97784	1.8777	2.01552	2.02813	2.08006	2.10937
Dynll1	1.60345	1.61452	1.65354	1.65721	1.86162	1.61452	1.56419	1.62056	1.60599	1.74546	1.91723	1.74868	1.74332	1.77738	1.8271
5730508B09Rik	0.960242	1.01693	1.0863	1.10587	0.761708	1.07625	0.810988	0.913196	0.692397	0.897026	0.526758	1.03909	0.627399	0.552947	0.404457
Kctd18	-0.462659	-0.647991	-0.245619	-0.447646	-0.282837	0.0684308	-0.474902	-0.0609473	-0.336214	-0.406991	-0.597837	-0.0628178	-0.552947	-0.344869	-0.3298
Aldh3a2	0.292323	-0.0137693	0.277255	0.436581	0.178302	0.416899	0.488004	0.386037	0.448937	0.47464	0.169062	0.312354	0.549958	0.313089	0.173324
Ugdh	0.0574406	0.253323	0.183283	0.229775	-0.00303382	0.157001	-0.181859	0.254046	0.29549	-0.243455	0.0431869	-0.0469246	0.17522	0.291348	0.40902
H2-Ab1	1.37489	1.30067	1.86559	1.22604	1.02203	1.22703	0.364253	0.96395	0.381766	0.955811	0.50941	1.20022	0.933569	0.936098	1.16133
Acbd5	-0.543184	-0.503839	-0.619463	-0.45307	-0.814234	-0.499339	-0.312354	-0.738519	-0.27774	-0.744048	-0.643966	-0.46734	-0.634519	-0.582836	-0.542914
Mmgt1	-0.128943	-0.0791952	0.0656241	-0.141661	0.160073	-0.0834097	0.0231057	0.093484	-0.0988764	0.0993455	0.00746791	0.19017	-0.0098017	-0.0623502	0.12612
Letmd1	0.64167	0.369745	0.485902	0.434785	0.439921	0.566321	0.552675	0.0240394	0.407498	0.505959	0.402685	0.502779	0.394852	0.648279	0.583389
Kat6a	1.28559	1.22307	1.19783	1.15222	1.0407	1.08419	1.06507	0.984202	1.01732	1.10458	0.948467	1.18549	1.0939	1.1477	1.11321
Trp53i13	0.165512	0.375498	0.251637	-0.0497283	-0.445326	0.0289419	-0.00653441	0.170246	-0.251637	0.161491	-0.45773	0.0852834	-0.187557	-0.182808	0.0852834
Gimap3	1.9397	1.86162	1.87094	1.9085	1.76617	1.9187	1.84858	1.88731	1.82217	1.90419	1.69133	1.95683	1.9632	2.03548	1.99632
Sf3b2	1.34029	1.25783	1.35651	1.21669	1.33972	1.30449	1.21914	1.24862	1.18974	1.27922	1.31494	1.29904	1.28028	1.31273	1.30613
Wrn	0.176642	-0.0485601	0.445326	0.527563	0.261766	0.446873	0.23841	0.232172	0.286482	0.555668	0.315786	0.632807	0.334979	0.482753	0.27265
Zfp407	-0.542914	0.167878	0.19778	-0.0140027	0.0189041	0.0518314	-0.0263739	-0.119536	-0.0137693	-0.274103	0.223789	-0.392078	0.140954	0.323646	-0.0581419
Pdzd8	0.215422	0.0485601	0.216616	-0.00303382	0.178539	-0.0895001	0.170482	0.361761	0.109905	0.429917	0.112723	0.245138	0.321925	0.408259	0.202541
Sh3glb1	0.960612	0.884879	0.935014	0.91852	0.960983	0.997163	0.921728	0.960983	0.897375	1.06014	0.88281	0.969909	0.994098	0.978913	0.864353
Pycr2	0.459545	0.744971	0.494323	0.395356	0.319714	0.309415	0.233371	0.519533	0.551044	0.477777	0.511537	0.714816	0.353799	0.641957	0.685887
Ctu2	0.0705362	-0.111783	0.0883286	0.181148	0.166932	0.0686647	0.0459901	0.152749	0.332265	-0.00840142	0.161728	-0.221158	-0.180673	-0.144019	0.080834
Chd6	0.800977	0.574008	0.641097	0.81261	0.453588	0.663907	0.534011	0.79937	0.811636	0.633663	0.393591	0.694474	0.604267	0.320942	0.267083
Hibch	0.0801316	0.285267	0.198017	0.101222	0.229536	0.284781	0.207785	0.254287	-0.176405	0.231213	0.0977039	0.0937184	0.242494	0.417662	0.596163
Afg3l2	0.880056	1.01732	1.17193	1.12984	1.14185	1.15358	1.1554	1.21084	1.10544	1.07126	1.10889	1.04633	0.8804	1.01771	1.13117
Atg12	0.967297	1.05199	0.940447	0.90473	0.777714	0.931407	0.745279	1.04592	0.893194	0.852546	0.738519	0.766395	0.890416	0.785951	0.685296
Eed	0.0576744	0.17925	-0.0364138	0.332265	0.694474	0.223789	0.107323	0.18091	0.159364	0.329061	0.566321	0.291348	0.337696	0.307702	0.2461
Pdcd5	1.17658	1.25526	1.07833	1.31107	1.57863	1.25117	1.49433	1.31383	1.3023	1.28187	1.47535	1.19974	1.19354	1.39684	1.47397
Pycard	1.11669	1.09901	1.00913	0.557575	0.450228	0.759215	0.459285	0.713009	0.696852	0.958394	0.716926	0.926019	0.83522	0.722671	0.628536
Rwdd1	0.85221	0.86945	0.794241	0.872178	1.15631	0.818468	1.01185	0.890763	1.04512	1.16225	1.11582	1.05199	0.954338	0.999852	1.00409
Copa	1.3956	1.34662	1.40807	1.39437	1.38335	1.46641	1.33458	1.27553	1.387	1.3919	1.29742	1.4979	1.54389	1.58351	1.5272
Fbxw4	-0.140247	-0.0789611	-0.203733	-0.42787	-0.431965	-0.0728759	-0.0261404	-0.423526	-0.397881	-0.340167	-0.399397	-0.357279	-0.312844	-0.194449	-0.122827
Psmd10	0.231213	0.214228	0.0740459	0.244657	0.239611	0.417153	0.0646886	0.0354797	0.286725	0.307946	0.363505	0.210647	0.285267	0.428637	0.446873
Aebp2	0.621727	0.592822	0.80323	1.02006	1.21718	1.02834	0.913904	0.91355	0.801299	0.846854	0.836544	0.933209	0.786586	0.883154	0.880744
Pecam1	1.27658	1.11321	1.20022	1.40556	1.15767	1.48162	1.38884	1.21425	1.34029	1.38092	0.980421	1.44685	1.25219	1.39808	1.36594
Atg13	0.446357	0.365251	0.568239	0.540211	0.115306	0.804197	0.371245	0.5198	0.588654	0.072408	0.0979384	0.471508	0.48354	0.520602	0.392078
Higd2a	1.65629	1.68551	1.62754	1.58515	1.41629	1.58679	1.5168	1.4929	1.49433	1.49148	1.27816	1.55866	1.57297	1.60176	1.56817
Spint2	0.813584	1.10673	1.12544	1.02478	0.670613	1.02518	0.897375	1.21963	0.890416	0.813584	0.838201	0.939721	0.858603	1.06466	1.07043
1110008P14Rik	1.39437	1.5205	1.44156	1.36594	1.54697	1.46028	1.4442	1.5272	1.25937	1.56261	1.3261	1.45555	1.51901	1.68166	1.65354
D8Ertd82e	1.0138	1.04916	1.00758	-0.0588432	-0.104741	-0.356782	0.631382	0.181148	0.456435	-0.371495	-0.247062	-0.36201	0.318731	0.112488	0.214705
Lman2	1.01029	1.02085	1.04956	0.975151	1.00332	0.917453	1.07625	0.897026	1.11843	1.00062	1.06301	0.96618	0.866389	1.08882	1.05484
[truncated: 9,442 more rows]
